# Supplementary material for: Hot Cordilleran hinterland promoted lower crust mobility and decoupling of Laramide deformation
Source: Nat Commun. 2024 May 4;15:3750. doi: 10.1038/s41467-024-48182-8 (PMC11069518; doi:10.1038/s41467-024-48182-8)
Supplement: Supplementary file 4 — Supplementary Data 1 - 3 [file 41467_2024_48182_MOESM4_ESM.xlsx]

## Sheet: PlotDat3
Source sheet	RSCM Data	0.2	251.259	1	188	37	0.85	151
Plot name	Average2	13.8	251.259	2	280	36	1.15	151
Plot Type	15			3	279	36	1.15	225
1st free col	8			4	277	36	0.85	225
Sigma Level	2			5	271	36	0.85	151
Absolute Errs	TRUE			6	175	37	ErrBox	ErrBox
Symbol Type	1			7	256	36	1.85	244
Inverse Plot	FALSE			8	283	36	2.15	244
Color Plot	TRUE			9	204	37	2.15	316
3D plot	FALSE			10	273	36	1.85	316
Linear	FALSE			11	281	36	1.85	244
Data Range	K158:L172			12	206	37	ErrBox	ErrBox
Filled Symbols	TRUE			13	281	36	2.85	243
ConcAge	FALSE			IsoLine	IsoLine	IsoLine	3.15	243
ConcSwap	FALSE						3.15	315
1st Symbol-row	1						2.85	315
							2.85	243
							ErrBox	ErrBox
							3.85	241
							4.15	241
							4.15	313
							3.85	313
							3.85	241
							ErrBox	ErrBox
							4.85	235
							5.15	235
							5.15	307
							4.85	307
							4.85	235
							ErrBox	ErrBox
							5.85	138
							6.15	138
							6.15	212
							5.85	212
							5.85	138
							ErrBox	ErrBox
							6.85	220
							7.15	220
							7.15	292
							6.85	292
							6.85	220
							ErrBox	ErrBox
							7.85	247
							8.15	247
							8.15	319
							7.85	319
							7.85	247
							ErrBox	ErrBox
							8.85	167
							9.15	167
							9.15	241
							8.85	241
							8.85	167
							ErrBox	ErrBox
							9.85	237
							10.15	237
							10.15	309
							9.85	309
							9.85	237
							ErrBox	ErrBox
							10.85	245
							11.15	245
							11.15	317
							10.85	317
							10.85	245
							ErrBox	ErrBox
							11.85	169
							12.15	169
							12.15	243
							11.85	243
							11.85	169
							ErrBox	ErrBox
							12.85	245
							13.15	245
							13.15	317
							12.85	317
							12.85	245
							ErrBox	ErrBox

## Sheet: Supplementary Dataset 1. 
Supplementary Dataset 1. Compilation of temperature versus depth data across the Cordilleran hinterland.
Sample	Latitude	Longitude	Unit	Approximate Strat. Depth (km)	Structural depth (km) (No Erosion)	Structural depth (km) (Erosion)	Temp (°C)	±2σ	n	Method	Remarks	Reference	Exclude	Mountain range
15PM20A	40.9296	-114.64	Ct	8	10.62	9.4366	505	18	10	C		Howland (2016)		Northern Pequop Mountains
15PM19a	40.9293	-114.637	Ccl	7.6	10.458	9.27	403	30	9	C	%	Howland (2016)
15PM15	40.9295	-114.614	Com	7	6.3	6.6	372	49	17	C		Howland (2016)
15PM11a	40.9302	-114.628	Onp	6.6	9.812	8.63	393	49	7	C	%	Howland (2016)
15PM13	40.9304	-114.618	Opa	6.2	9.225	8.05	329	49	11	C		Howland (2016)
15PM17	40.9295	-114.618	Opa	6.2	9.225	8.05	331	43	11	C		Howland (2016)
15PM21	40.8981	-114.629	Opkc	6	8.986	7.822	325	30	13	C		Howland (2016)
15PM28a	40.9146	-114.592	Opba	6.2	5.5	4.5	347	32	6	C	%	Howland (2016)
15PM4B	40.9331	-114.642	ZCpm	8.3	10.922	9.74	573	50	10	R		Howland (2016)
15PM3	40.9314	-114.643	Cks	8.1	10.77	9.59	493	50	10	R		Howland (2016)
15PM19b	40.9293	-114.637	Ccl	7.6	10.458	9.27	498	50	5	R	%	Howland (2016)
15PM11b	40.9302	-114.628	Onp	6.6	9.812	8.63	541	50	11	R	%	Howland (2016)
15PM30	40.9223	-114.602	Onp	6.6	5.87	4.9	426	50	10	R		Howland (2016)
15PM12	40.9301	-114.62	Opa	6.2	9.403	8.23	576	50	9	R		Howland (2016)
15PM22	40.8996	-114.627	Opkc	6	8.986	7.822	371	50	7	R		Howland (2016)
15PM28b	40.9146	-114.592	Opba	5.7	5	4	402	50	10	R	%	Howland (2016)
15PM25	40.9042	-114.61	Srm	5.2	7.818	6.655	481	50	10	R		Howland (2016)
15PM26	40.9093	-114.596	Dg	4.4	7.22	6.08	408	50	10	R		Howland (2016)
H18-46	40.8819	-114.552	Pp	1.9	3.657	2.92	259	28	14	R		Zuza et al. (2020), reanalyzed using IFORS, This study
H18-45	40.8808	-114.543	Pp	1.9	2.93	2.45	256.812	29	16	R		Zuza et al. (2020), reanalyzed using IFORS, This study
H18-44	40.8916	-114.56	Pe	2.6	4.89	3.73	275	27	18	R		Zuza et al. (2020), reanalyzed using IFORS, This study
H18-578	40.8866	-114.571	Pe	2.6	5.49	4.374	311.636	39	18	R		Zuza et al. (2020), reanalyzed using IFORS, This study
AZ7-7-18(3)	40.8845	-114.585	Mc	3.5	5.9	4.78	306.8	39	14	R		Zuza et al. (2020), reanalyzed using IFORS, This study
AZ11-14-17(3)	40.8584	-114.622	Mc	3.5	6.28	5.16	311.636	36	11	R		Zuza et al. (2020), reanalyzed using IFORS, This study
AZ7-8-18(1)	40.9137	-114.565	Mc	3.5	5.856	5.437	305	27	17	R		Zuza et al. (2020), reanalyzed using IFORS, This study
H18-42	40.9004	-114.574	Mc	3.5	5.856	5.437	302.235	26	17	R		Zuza et al. (2020), reanalyzed using IFORS, This study
AZ7-10-18(1)	40.9019	-114.588	Mc	3.5	6.3899	5.257	348	28	14	R		Zuza et al. (2020), reanalyzed using IFORS, This study
AZ11-14-17(2)	40.8976	-114.605	Ds	4.8	7.388	6.234	387.64	28	17	R		Zuza et al. (2020), reanalyzed using IFORS, This study
AZ11-14-17(1)	40.898	-114.606	Ds	4.8	7.388	6.234	360	39	14	R		Zuza et al. (2020), reanalyzed using IFORS, This study
AZ8-21-18(2)	40.9228	-114.568	Opks	5.9	5.2	4.2	363	37	13	R		Zuza et al. (2020), reanalyzed using IFORS, This study
AZ7-7-18(6)	40.963	-114.566	Opks	5.9	5.2	4.2	411.611	25	18	R		Zuza et al. (2020), reanalyzed using IFORS, This study
H15-52S	40.9305	-114.629	Cd	6.9	9.812	8.63	506	27	15	R		Zuza et al. (2020), reanalyzed using IFORS, This study
H17-65	40.9385	-114.647	Cd	6.9	9.588	8.404	425	33	11	R		Zuza et al. (2020), reanalyzed using IFORS, This study
P197	41.0505	-114.582	Mtp	4.1	3.2	2.23	200	50		CAI	3.5	Zuza et al. (2020), reanalyzed using IFORS, This study
P198	41.0505	-114.582	Mtp	4.1	3.2	2.23	200	50		CAI	3.5	Zuza et al. (2020), reanalyzed using IFORS, This study
P568	41.1347	-114.588	Pp	1.9	1.7	0.8	60	20		CAI	1	Zuza et al. (2020), reanalyzed using IFORS, This study
P592a	41.007	-114.552	Mtp	4.1	3.2	2.23	200	50		CAI	3.5	Zuza et al. (2020), reanalyzed using IFORS, This study
P720	41.0765	-114.594	Mtp	4.1	3.2	2.23	425	90		CAI	5.5*	Zuza et al. (2020), reanalyzed using IFORS, This study
P725	40.8668	-114.612	Dg	4.4	6.532	5.408	245	55		CAI	4	Zuza et al. (2020), reanalyzed using IFORS, This study
P726	40.8657	-114.618	Dg	4.4	6.532	5.408	318	70		CAI	4.5	Zuza et al. (2020), reanalyzed using IFORS, This study
P782	40.8654	-114.614	Mtp	4.1	6.45	5.408	390	90		CAI	5*	Zuza et al. (2020), reanalyzed using IFORS, This study
P784	40.8653	-114.613	Mc	3.5	6.36	5.3	390	90		CAI	5	Zuza et al. (2020), reanalyzed using IFORS, This study
P829	40.8686	-114.611	Mtp	4.1	6.45	5.408	390	90		CAI	5*	Zuza et al. (2020), reanalyzed using IFORS, This study
P890	40.9771	-114.567	Pe	2.6	2.4	1.4	128	45		CAI	2.5	Zuza et al. (2020), reanalyzed using IFORS, This study
P950	41.0476	-114.616	Dg	4.4	4.3	3.34	390	90		CAI	5	Zuza et al. (2020), reanalyzed using IFORS, This study
P951	41.0334	-114.626	Srm	5.2	4.5	3.5	318	70		CAI	4.5	Zuza et al. (2020), reanalyzed using IFORS, This study
P952	41.0233	-114.588	Srm	5.2	4.5	3.5	318	70		CAI	4.5	Zuza et al. (2020), reanalyzed using IFORS, This study
P953B	41.0074	-114.592	Opl	5.7	5	4	318	70		CAI	4.5	Zuza et al. (2020), reanalyzed using IFORS, This study
P967	40.9792	-114.566	Pe	2.6	2.4	1.4	318	70		CAI	4.5	Zuza et al. (2020), reanalyzed using IFORS, This study	x
P989	40.8771	-114.619	Dg	4.4	6.957	5.81	390	90		CAI	5	Zuza et al. (2020), reanalyzed using IFORS, This study
P991	41.1195	-114.58	Pe	2.6	2.4	1.4	128	45		CAI	2.5	Zuza et al. (2020), reanalyzed using IFORS, This study
P992	41.1442	-114.606	Pp	1.9	1.7	0.8	70	20		CAI	1.5	Zuza et al. (2020), reanalyzed using IFORS, This study
P1010	40.8918	-114.56	Pe	2.6	4.89	3.73	60	20		CAI	1	Zuza et al. (2020), reanalyzed using IFORS, This study
P1013	41.0013	-114.595	Opkl	6	5.3	4.3	390	90		CAI	5	Zuza et al. (2020), reanalyzed using IFORS, This study
P1085	40.8668	-114.612	Dg	4.4	6.532	5.408	425	90		CAI	5.5-6*	Zuza et al. (2020), reanalyzed using IFORS, This study
P1086	40.8669	-114.612	Mtp	4.1	6.45	5.408	425	90		CAI	5.5-6*	Zuza et al. (2020), reanalyzed using IFORS, This study
H18-46	40.8819	-114.552	Pp	1.9	3.657	2.92	250	25		Cit	!	This study (previously presented in Zuza et al., 2022)
H18-45	40.8808	-114.543	Pp	1.9	2.93	2.45	250	25		Cit	!	This study (previously presented in Zuza et al., 2022)
H18-44	40.8916	-114.56	Pe	2.6	4.89	3.73	250	25		Cit	!	This study (previously presented in Zuza et al., 2022)
H18-578	40.8866	-114.571	Pe	2.6	5.49	4.374	250	25		Cit	!	This study (previously presented in Zuza et al., 2022)
DL-160818-6	40.8629	-114.306	Cs	7.35	7.35	9.35	412	78	3	R	#	This study		Toano
DL-180818-10	40.9441	-114.295	Ct	9.2	9.2	11.2	520	37	13	R	#	This study
DL-090818-6	40.8721	-114.297	Cnd	6.9	6.9	8.9	423	57	5	R	#	This study
DL-100818-2	40.9356	-114.299	Ct	9.2	9.2	11.2	541	37	10	R	#	This study
DL-150818-6	40.8862	-114.295	Cmp	7.5	7.5	9.5	466	38	10	R	#	This study
DL-170818-1	40.8387	-114.32	Cmp	7.5	7.5	9.5	383	72	8	R	#	This study
DL-180818-17	40.9472	-114.303	Cks	9.25	9.25	11.25	507	63	5	R	#	This study
DL-090818-5	40.8721	-114.297	Cnd	6.9	6.9	8.9	420	64	10	R	#	This study
dv_7_16_21(9)	40.8225	-114.609	Mdp	2.9	5.49	4.39	276.2	42.2665	15	R		This study		Central Pequop
dv_7_30_21(1)	40.8563	-114.606	Mc	3.5	5.856	5.437	321.067	36	15	R		This study
dv7_30_21(5)	40.8457	-114.602	Pe	2.6	5.311	4.1755	263.133	47.3797	15	R		This study
dv7-29-21(3)	40.86	-114.598	Mdp	2.9	5.65	4.524	283.077	36	13	R		This study
dv_7_16_21(8)	40.823	-114.613	Mdp	2.9	5.575	4.2119	298	48	13	R		This study
Dv7_16_21(3)	40.8246	-114.596	Pp	1.9	5.3	4.18	272	36	14	R		This study
Dv7_16_21(4)	40.825	-114.598	Pe(?)	2.6	5.3	4.18	336	36	14	R		This study
Dv7_16_21(5)	40.825	-114.599	Pe(?)	2.6	5.3	4.18	326	36	15	R		This study
Dv7_16_21(6)	40.825	-114.599	Pe(?)	2.6	5.3	4.18	309	36	15	R		This study
P1151	40.8616	-114.618	Dg	4.4	6.75	5.622	329	40	15	R		This study
P1153	40.8806	-114.62	Ds	4.8	7.03	5.906	274	42	14	R		This study
P1166	40.8811	-114.603	Mj	4.1	6.47	5.354	351	36	15	R		This study
P1149	40.8276	-114.599	Pp	1.9	5.3	4.18	320	46	15	R		This study
P1160	40.827	-114.607	Pp	1.9	5.49	4.39	304	36	15	R		This study
P1148	40.8919	-114.56	Pp	1.9	4.89	3.73	311	36	15	R		This study
DV7-12-22(3)	40.8158	-114.587	Pp	2.4	5.39	4.23	282.067	44	15	R		This study
DV7-12-22(5)	40.8195	-114.566	Pp	1.9	4.89	3.73	263.462	44	13	R		This study
DV7-13-22(1)	40.8603	-114.572	Pp	2.4	5.39	4.23	304.533	44	15	R		This study
DV7-13-22(2)	40.8636	-114.75	Pp	2.4	5.39	4.23	285.125	44	16	R		This study
DCR17-20	39.7636	-114.136	Mc	0.9	0.9	2.95	130	32	12	R	#	Blackford et al. (2022)		Deep Creek Range
DCR17-17	39.745	-114.125	Dg	4.05	4.05	2	166	30	12	R	#	Blackford et al. (2022)
DCR17-15	39.7359	-114.119	Osu	5.6	5.6	3.55	298	17	13	R	#	Blackford et al. (2022)
DCR17-13	39.7334	-114.092	Osl	7.1	7.1	5.05	314	21	11	R	#	Blackford et al. (2022)
DCR17-11	39.7323	-114.082	Cuu	7.65	7.65	5.6	369	19	10	R	#	Blackford et al. (2022)
DCR17-09	39.7284	-114.071	Cum	8	8	5.95	361	20	10	R	#	Blackford et al. (2022)
DCR17-07	39.7318	-114.062	Cul	8.25	8.25	6.2	372	19	10	R	#	Blackford et al. (2022)
DCR17-03	39.7351	-114.042	Cl	9.55	9.55	7.5	381	13	13	R	#	Blackford et al. (2022)
DR-342J	39.7278	-113.999	Zmu	11.85	11.85	9.8	517	39	16	R	#	Blackford et al. (2022)
DR-329E	39.7556	-113.889	Zml	14.5	14.5	12.45	577	40	12	R	#	Blackford et al. (2022)
DR-338B	39.7361	-113.903	Ztu	17	17	14.95	581	44	11	R	#	Blackford et al. (2022)
DR-336A4	39.7181	-113.89	Ztm	18.1	18.1	16.05	621	32	13	R	#	Blackford et al. (2022)
DR-334E	39.7528	-113.886	Ztm	18.58	18.58	16.8	624	39	8	R	#	Blackford et al. (2022)
DR-433G	39.7486	-113.872	Ztl	19.65	19.65	17.6	597	43	13	R	#	Blackford et al. (2022)
Dv6-22-22(1)	40.1503	-115.548	Mpj	4.1	5.112	2.32	276.067	36	15	R		This study		Southern Ruby
Dv6-22-22(2)	40.1488	-115.541	Mpj	4.1	5.316	2.142	261.333	36	15	R		This study
Dv6-22-22(3)	40.1455	-115.534	Ddg	4.4	5.625	2.089	247.333	36	15	R		This study
Dv6-22-22(4)	40.2009	-115.541	Ddg	4.4	5.621	2.886	306.667	36	15	R		This study
Dv6-22-22(5)	40.1944	-115.542	Ddg	4.4	5.621	2.886	310.533	36	15	R		This study
Dv6-22-22(6)	40.1896	-115.542	Ddg	4.4	5.38	2.696	318.571	36	14	R		This study
Dv6-22-22(7)	40.1855	-115.544	Mpj	4.1	4.92	2.353	297.6	36	15	R		This study
Dv6-22-22(8)	40.1808	-115.551	Mpj	4.1	4.92	2.353	325.267	36	15	R		This study
Dv6_22_22(9)	40.1742	-115.555	Mdc/Mj	4	4.84	2.309	292.6	36	15	R		This study
Dv6-22-22(12)	40.1535	-115.557	Mpj	4.1	5.26	2.661	284.333	36	15	R		This study
Dv6-22-22(14)	40.154	-115.563	Dgd	4.4	5.5	3.201	288.688	36	15	R		This study
Dv6-22-22(15)	40.1582	-115.572	Dn	4.8	5.67	3.517	306.067	36	15	R		This study
Dv6-22-22(16)	40.1573	-115.578	Slm	5.2	5.798	3.72	280.333	36	15	R		This study
Dv6-22-22(18)	40.157	-115.589	Slm	5.9	6.25	4.288	292.933	36	15	R		This study
ID - 808	40.095	-115.336	Dgd/Mpj	4.4	5.5	3.2	390	90		CAI	5	Harris et al. (1994)
ID - 807	40.093	-115.306	Mdc/Mj	4	4.2	1.8	200	90		CAI	3.5	Harris et al. (1994)
P1163	40.7074	-114.833	Pen-Perm	2.25	3.167	2.547	256	36	15	R		This study		Spruce Mountains
Dv6-21-22(1)	40.659	-114.8	Ppu	1.3	1.5788	1.1	196.273	36	11	R		This study
Dv6-21-22(2)	40.6586	-114.805	Ppu	1.3	1.631	1.14	161	36	11	R		This study
Dv6-21-22(3)	40.6569	-114.809	Ppu	1.5	1.746	1.278	235.286	51	14	R		This study
Dv6-21-22(4)	40.655	-114.812	Ppu	1.9	1.863	1.3568	173.9	41.7225	10	R		This study
Dv6-21-22(5)	40.6572	-114.817	Ppl	2	2.36	1.827	158.083	38	12	R		This study
Dv6-21-22(6)	40.6577	-114.82	Ppl	2	2.693	2.10779	190.308	38	13	R		This study
Dv6-21-22(7)	40.6582	-114.824	Ppl/Pe	2.1	2.911	2.29	247.571	37	14	R		This study
Dv6-21-22(8)	40.6581	-114.828	Peu	2.4	3.2847	2.617	169.786	38	14	R		This study
Dv6-21-22(9)	40.6583	-114.831	Peu	2.6	3.536	2.876	151.667	38	15	R		This study
Dv6-21-22(10)	40.6588	-114.836	Pel	2.7	3.67	3.015	184.357	38	14	R		This study
USGSNo-24405-PC	40.388	-114.525	Mc	3.5	-	-	390	90		CAI		Harris et al. (1980)
DV6-20-22(1)	40.6349	-114.245	Dg?	4	4.4267	3.051	242.4	37	15	R		This study		Gochute Mountains
DV6-20-22(3)	40.6332	-114.284	Cd?	6	6.753	5.37	289.714	36	14	R		This study
DV6-20-22(5)	40.6336	-114.289	Cf?	6	6.852	5.47	290.143	36	15	R		This study
DV6-20-22(6)	40.635	-114.295	Cg	7	7.099	5.73	261.714	37	14	R		This study
DV6-20-22(7)	40.635	-114.295	Ch	7	7.099	5.73	255.643	37	14	R		This study
DV6-20-22(8)	40.6339	-114.299	Ch	7	7.188	5.8	298.4	36	15	R		This study
DV6-20-22(9)	40.6325	-114.306	Ch	7	7.312	5.93	296.067	36	15	R		This study
DV6-20-22(10)	40.6334	-114.312	Ch	7	7.282	5.904	285.077	26	13	R		This study
DV6-20-22(12)	40.6358	-114.342	Ch	7	7.466	6.077	289.933	36	15	R		This study
USGSNo - 11316-SD	40.3995	-114.207	C-O	7	7.5	6.1	318	90		CAI	4.5	Harris et al. (1980)
USGSNo - 10592-CO	40.4007	-114.185	Ch	7	7.3	5.9	390	90		CAI	5	Harris et al. (1980)
USGSNo - 11314-SD	40.4058	-114.199	Dg?	4	4.4	3.1	245	90		CAI	4	Harris et al. (1980)
USGSNo - 10592-CO	40.406	-114.186	C-O	7	7.2	5.8	318	90		CAI	4.5	Harris et al. (1980)
USGSNo - 10407-CO	40.3638	-114.199	C-O	6	6.9	5.5	245	90		CAI	4	Harris et al. (1980)
USGSNo - 29770-PC	40.369	-114.166	Pe	2	3.3	1.9	70	90		CAI	1.5	Harris et al. (1980)
AZ 7-25-22 (1)	41.0717	-115.092	Pm	1	3	1.7	250.308	40.8317	13*	R	#	This study		Welcome Quad. REH
AZ 7-28-22 (1)	41.0352	-115.085	Pe	2	3.536	2.176	244	37	13	R	#	This study
AZ 7-29-22 (1)	41.0713	-115.105	Pe	2	3.536	2.176	172.571	38	14*	R	#	This study
AZ 7-29-22 (2)	41.0779	-115.105	Pp	2	3	1.7	174.733	38	15	R	#	This study
AZ 7-29-22 (3)	41.0605	-115.094	Ocm	5	7.7	5.7	270.133	37	15	R	#	This study
AZ 7-29-22 (4)	41.0609	-115.093	Pe	2	3.536	2.176	255.333	55	9*	R	#	This study
AZ 7-29-22 (4b)	41.0609	-115.093	Pe	2	3.536	2.176	287.533	36	15	R	#	This study
USGSNo - 26247-PC	40.998	-115	D-Pc	4	6.7	4.7	390	90		CAI	5	Harris et al. (1980)
16CH26	39.4441	114.151	Ce	6.015		17.015	539	51	30	R	#	Hoiland et al. (2022)		Northern Snake Range
16CH28	39.4438	-114.151	Ce	6.01		17.01	569	53	12	R	#	Hoiland et al. (2022)
16CH24a	39.4441	-114.151	Cmn	5.44		16.44	496	52	30	R	#	Hoiland et al. (2022)
16CH22	39.4442	-114.15	Cr	5.04		16.04	521	51	30	R	#	Hoiland et al. (2022)
FMW76*	39.4437	-114.126	Cr	5		16	479	54	10	R	#	Hoiland et al. (2022)
16CH14B	39.4451	-114.15	Cn	4.28		15.28	475	51	20	R	#	Hoiland et al. (2022)
16CH13	39.4454	-114.15	Cn	4.28		15.28	532	53	16	R	#	Hoiland et al. (2022)
16CH34	39.4661	-114.251	Op	3.8		14.8	530	68	4	R	#	Hoiland et al. (2022)
16CH12a	39.4457	-114.15	Cm	5.35		7.35	315	51	12	R	#	Hoiland et al. (2022)
16CH07b	39.4496	-114.15	Cm	5.35		7.35	293	59	4	R	#	Hoiland et al. (2022)
16CH09b	39.4483	-114.15	Cm	5.35		7.35	263	52	17	R	#	Hoiland et al. (2022)
16CH42	39.477	-114.039	Cd	4.665		6.665	325	52	15	R	#	Hoiland et al. (2022)
16CH52	39.4912	-114.042	SO	2.83		4.83	251	51	7	R	#	Hoiland et al. (2022)
16CH58	39.4062	-114.081	Dg	1.76		3.76	202	51	11	R	#	Hoiland et al. (2022)
16CH56	39.4061	-114.082	Mj	1.26		3.26	193	50	6	R	#	Hoiland et al. (2022)
FHe269	39.2359	-114.169	Zm	8.3		19.3	505	46		GARB/GMBP	#	Cooper et al. (2010) (Depth from Hoiland et al., 2022)
FHe9	39.2079	-114.079	Zm	8.3		19.3	509	59		GARB/GMBP	#	Cooper et al. (2010) (Depth from Hoiland et al., 2022)
FHa270	39.2451	-114.108	Zm	8.3		19.3	568	57		GARB/GMBP	#	Cooper et al. (2010) (Depth from Hoiland et al., 2022)
FHa49	39.2482	-114.124	Zm	8.3		19.3	578	58		GARB/GMBP	#	Cooper et al. (2010) (Depth from Hoiland et al., 2022)
FDe178	39.3206	-114.141	Zm	7.9		18.9	650	67		GARB/GMBP	#	Cooper et al. (2010) (Depth from Hoiland et al., 2022)
FDC62	39.3048	-114.218	Zm	8.3		19.3	654	60		GARB/GMBP	#	Cooper et al. (2010) (Depth from Hoiland et al., 2022)
FSi18	39.1853	-114.228	Zm	8.3		19.3	548	69		GARB/GMBP	#	Cooper et al. (2010) (Depth from Hoiland et al., 2022)
CH-12-238	-	-	Zm	7.9		18.9	560	80		Ti-Q	#	Hoiland et al. (2022)
CH87-105	-	-	Zm	8.2		19.2	570	80		Ti-Q	#	Hoiland et al. (2022)
ELM11HC2D/1A	-	-	Zm	11.1		22.1	550	150		Ti-Q	#	Hoiland et al. (2022)
SC16-06	39.4249	-114.561	Zm		12.75	11.1	472	36	11	R	#	Blackford et al. (2022)		Schell Creek Range
SC16-05	9.4241	-114.553	Zm		13.45	11.8	511	35	17	R	#	Blackford et al. (2022)
SC16-04	39.4273	-114.543	Zm		14.2	12.55	512	35	14	R	#	Blackford et al. (2022)
SC16-03	39.4293	-114.54	Zm		14.8	13.15	505	40	15	R	#	Blackford et al. (2022)
SC16-01	39.4322	-114.533	Zm		15.6	13.95	523	38	16	R	#	Blackford et al. (2022)
SCR18-13	39.4731	-114.637	Cu		7.7	5	278	20	10	R	#	Blackford et al. (2022)
SCR18-08	39.4728	-114.616	Cu		9.95	8.5	338	19	11	R	#	Blackford et al. (2022)
GR29	38.4454	-115.424	Sl			4.1	261	36	13	R	#	Long and Soignard (2016)		Grant Range
GR38	38.4427	-115.43	Sl			4.1	225	30	14	R	#	Long and Soignard (2016)
GR36	38.4427	-115.43	Sl			4.2	221	50	14	R	#	Long and Soignard (2016)
GR35	38.4425	-115.433	Ops			5.1	438	37	13	R	#	Long and Soignard (2016)
GR34	38.4437	-115.437	Opp			5.2	455	48	12	R	#	Long and Soignard (2016)
GR50	38.4467	-115.459	Csb			6.15	437	68	10	R	#	Long and Soignard (2016)
GR67	38.4471	-115.486	Csgu			6.3	457	34	15	R	#	Long and Soignard (2016)
GR69	38.433	-115.513	Csgu			6.855	425	36	14	R	#	Long and Soignard (2016)
GR68	38.4245	-115.529	Csgl			8.09	475	36	13	R	#	Long and Soignard (2016)
GR58	38.4521	-115.485	Csw			8.47	461	44	13	R	#	Long and Soignard (2016)
GR55	38.4502	-115.473	Csw			8.82	544	54	10	R	#	Long and Soignard (2016)
GR53	38.4394	-115.476	Csw			8.91	586	41	11	R	#	Long and Soignard (2016)
GR56	38.4505	-115.459	Cpc			9.005	547	51	15	R	#	Long and Soignard (2016)
GR64	38.4553	-115.464	Cpc			9.005	498	40	13	R	#	Long and Soignard (2016)
GR59	38.4695	-115.47	Cpc			9.05	503	32	14	R	#	Long and Soignard (2016)
GR49	38.449	-115.465	Cpc			9.08	527	41	14	R	#	Long and Soignard (2016)
Methods: R - RSCM, CAI - Conodont alteration index, C - calcite-dolomite thermometry, Cit - clumped isotope thermometry, GARB/GMBP - garnet–biotite thermometry and garnet–muscovite–biotite–plagioclase thermobarometry, and Ti-Q – titanium and quartz thermometry. Remarks: CAI value, * indicates cryptocrystalline texture indicative of hydrothermal alteration (if CAI range given, lower value used for…

## Sheet: Supplementary Dataset 2. 
Supplementary Dataset 2. New IFORS raw data. IFORS can be downloaded here: http://www.sediment.uni-goettingen.de/download/.
RMSC sample and spot number	D_STA(mean)	std	G_STA(mean)	std	G_shape_factor(mean)	std	Dmax_pos(mean)	std	Gmax_pos(mean)	std	Dmax/Gmax-ratio(mean)	std	est._Temp.[ｰC]	Uncertainty	Exclude
AZ11-14-17(1)
fit_AZ11-14-17(1)_spot10_ca	63.033	0.057	75.119	0.061	2.814	0.001	1352.38	0	1586.21	0	1.192	0	424	44
fit_AZ11-14-17(1)_spot11_ca	77.446	0.029	84.462	0.031	2.24	0.001	1350.83	0	1589.31	0	1.094	0	380	44
fit_AZ11-14-17(1)_spot12_ca	73.579	0.013	90.945	0.012	2.089	0	1352.38	0	1589.31	0	1.237	0	391	44
fit_AZ11-14-17(1)_spot13_ca	67.267	0.011	81.994	0.016	2.353	0	1350.83	0	1589.31	0	1.215	0	410	44
fit_AZ11-14-17(1)_spot14_ca	67.652	0.79	77.547	1.054	2.575	0.003	1352.38	0	1587.76	0	1.146	0.002	409	44
fit_AZ11-14-17(1)_spot15_ca	69.309	0.025	86.04	0.051	2.206	0	1353.93	0	1590.86	0	1.249	0	403	44
fit_AZ11-14-17(1)_spot17_ca	67.754	0.01	79.488	0.026	2.361	0	1352.38	0	1587.76	0	1.173	0	408	44
fit_AZ11-14-17(1)_spot18_ca	70.174	0.007	94.255	0.011	1.815	0	1353.93	0	1587.76	0	1.346	0	401	44
fit_AZ11-14-17(1)_spot2_ca	71.61	0.021	71.621	0.008	2.743	0	1350.83	0	1586.21	0	0.997	0	397	44
fit_AZ11-14-17(1)_spot4_ca	109.369	2.55	177.868	1.984	1.845	0.002	1352.38	0	1584.67	0	1.677	0.043	321	44
fit_AZ11-14-17(1)_spot6_ca	114.252	0.011	329.155	0.236	1.64	0.001	1307.47	0	1592.41	0	2.784	0.002	316	44
fit_AZ11-14-17(1)_spot7_ca	66.804	0.018	85.748	0.033	2.394	0.001	1350.83	0	1587.76	0	1.286	0	411	44
fit_AZ11-14-17(1)_spot8_ca	60.149	0.024	80.568	0.044	2.642	0	1350.83	0	1587.76	0	1.33	0	434	44
fit_AZ11-14-17(1)_spot9_ca	66.8	0.001	75.167	0.014	2.738	0	1352.38	0	1586.21	0	1.125	0	411	44
												Mean est._Temp.[ｰC]:	394	34.5432
												Sample Location:	40.898	-114.606
												Unit:	Ds
												n:	14
AZ11-14-17(2)
fit_AZ11-14-17(2)_spot11_ca	70.242	0.007	80.149	0.012	2.756	0	1346.67	0	1582.18	0	1.135	0	401	44
fit_AZ11-14-17(2)_spot12_ca	68.619	0.009	141.116	0.025	1.808	0.001	1348.21	0	1585.26	0	2.09	0	406	44
fit_AZ11-14-17(2)_spot13_ca	66.037	0.002	79.32	0.005	2.774	0	1351.29	0	1585.26	0	1.201	0	414	44
fit_AZ11-14-17(2)_spot14_ca	87.867	0.06	178.322	0.159	1.36	0	1351.29	0	1591.41	0	2.04	0.001	356	44
fit_AZ11-14-17(2)_spot15_ca	71.775	0.034	144.195	0.078	1.354	0	1352.82	0	1591.41	0	2.008	0	396	44
fit_AZ11-14-17(2)_spot16_ca	80.407	0.561	179.643	2.748	1.365	0.011	1348.21	0	1591.41	0	2.234	0.019	373	44
fit_AZ11-14-17(2)_spot17_ca	74.924	0.063	120.829	0.063	1.635	0	1351.29	0	1588.34	0	1.613	0.001	387	44
fit_AZ11-14-17(2)_spot18_ca	68.15	0.013	117.041	0.007	1.625	0	1352.82	0	1589.88	0	1.726	0	407	44
fit_AZ11-14-17(2)_spot1_ca	71.919	3.159	120.93	4.905	1.895	0.019	1352.82	0	1586.8	0	1.67	0.006	396	44
fit_AZ11-14-17(2)_spot2_ca	74.488	0.043	124.027	0.073	1.954	0.001	1352.82	0	1586.8	0	1.65	0	388	44
fit_AZ11-14-17(2)_spot3_ca	69.719	0.111	93.64	0.13	2.283	0	1351.29	0	1585.26	0	1.347	0	402	44
fit_AZ11-14-17(2)_spot4_ca	76.629	0.04	129.465	0.078	1.725	0	1351.29	0	1586.8	0	1.69	0.001	382	44
fit_AZ11-14-17(2)_spot5_ca	63.274	0.687	141.235	0.909	1.675	0.007	1351.29	0	1585.26	0	2.222	0.006	423	44
fit_AZ11-14-17(2)_spot6_ca	94.051	1.67	158.134	2.261	1.679	0.01	1351.29	0	1586.8	0	1.684	0.003	344	44
fit_AZ11-14-17(2)_spot7_ca	63.644	0.019	105.556	0.029	2.13	0	1349.75	0	1585.26	0	1.659	0	422	44
fit_AZ11-14-17(2)_spot8_ca	65.858	0.094	82.187	0.117	2.66	0	1351.29	0	1583.72	0	1.257	0	414	44
fit_AZ11-14-17(2)_spot9_ca	76.319	0.342	161.956	1.124	1.546	0.001	1351.29	0	1588.34	0	2.122	0.005	383	44
												Mean est._Temp.[ｰC]:	393.765	21.7845
												Sample Location:	40.8976	-114.605
												Unit:	Ds
												n:	17
AZ11-14-17(3)
fit_AZ11-14-17(3)_spot11_ca	116.779	1.893	118.128	1.547	0.934	0.002	1352.04	0	1605.81	0	0.997	0.002	313	44
fit_AZ11-14-17(3)_spot12_ca	150.536	2.445	127.255	2.508	0.856	0.002	1350.5	0	1610.43	0	0.879	0.002	286	44
fit_AZ11-14-17(3)_spot14_ca	111.583	0.026	111.651	0.046	0.872	0.001	1347.42	0	1607.35	0	1	0	319	44
fit_AZ11-14-17(3)_spot15_ca	136.545	8.716	143.852	10.999	0.919	0.004	1344.35	0	1605.81	0	1.053	0.013	296	44
fit_AZ11-14-17(3)_spot17_ca	94.909	0.019	110.237	0.018	0.966	0	1345.89	0	1607.35	0	1.189	0	343	44
fit_AZ11-14-17(3)_spot18_ca	114.226	1.082	123.062	1.409	0.868	0.001	1342.81	0	1607.35	0	1.062	0.004	316	44
fit_AZ11-14-17(3)_spot2_ca	123.756	9.492	120.664	10.58	0.859	0.01	1353.58	0	1604.27	0	0.939	0.013	306	44
fit_AZ11-14-17(3)_spot3_ca	86.246	0.02	118.64	0.013	0.934	0	1347.42	0	1598.12	0	1.425	0	360	44
fit_AZ11-14-17(3)_spot4_ca	137.167	1.897	144.053	2.64	0.92	0.002	1344.35	0	1604.27	2.175	1.053	0.004	295	44
fit_AZ11-14-17(3)_spot5_ca	137.328	0.83	147.858	1.027	0.959	0.001	1344.35	0	1605.81	0	1.076	0.001	295	44
fit_AZ11-14-17(3)_spot9_ca	156.324	0.553	159.926	1.483	0.616	0.002	1313.59	0	1605.81	0	1.006	0.007	281	44
												Mean est._Temp.[ｰC]:	310	24.0707
												Sample Location:	40.8584	-114.622
												Unit:	Mc
												n:	11
AZ7-10-18(1)
fit_AZ7-10-18(1)_spot10_ca	89.599	0.089	105.418	0.101	1.391	0.002	1346.67	0	1589.88	0	1.166	0.001	353	44
fit_AZ7-10-18(1)_spot12_ca	101.734	0.006	105.369	0.024	1.537	0	1352.82	0	1586.8	0	1.037	0	332	44
fit_AZ7-10-18(1)_spot13_ca	93.324	0.019	111.493	0.011	1.432	0	1351.29	0	1589.88	0	1.194	0	346	44
fit_AZ7-10-18(1)_spot14_ca	92.815	0.025	133.436	0.072	1.143	0.001	1342.05	0	1597.57	0	1.415	0.001	346	44
fit_AZ7-10-18(1)_spot15_ca	93.132	0.019	117.168	0.138	1.113	0	1349.75	0	1623.74	0	1.258	0.001	346	44
fit_AZ7-10-18(1)_spot16_ca	99.562	0.949	118.282	1.111	1.182	0.001	1351.29	0	1592.95	0	1.177	0.001	335	44
fit_AZ7-10-18(1)_spot17_ca	102.988	0.116	111.656	0.088	1.511	0.001	1352.82	0	1591.41	0	1.096	0	330	44
fit_AZ7-10-18(1)_spot18_ca	89.701	1.774	67.468	1.435	1.319	0	1354.36	0	1557.55	0	0.746	0.001	352	44
fit_AZ7-10-18(1)_spot1_ca	89.561	0.819	110.774	1.002	1.577	0	1348.21	0	1585.26	0	1.24	0	353	44
fit_AZ7-10-18(1)_spot3_ca	88.551	0.186	112.857	0.255	1.47	0	1351.29	0	1588.34	0	1.272	0	355	44
fit_AZ7-10-18(1)_spot5_ca	84.202	0.311	100.875	0.382	1.537	0	1352.82	0	1589.88	0	1.196	0	364	44
fit_AZ7-10-18(1)_spot6_ca	99.916	0.762	103.047	0.697	1.561	0.001	1354.36	0	1588.34	0	1.028	0.001	334	44
fit_AZ7-10-18(1)_spot7_ca	85.492	0.015	99.791	0.021	1.665	0	1351.29	0	1586.8	0	1.167	0	361	44
fit_AZ7-10-18(1)_spot9_ca	83.667	0.088	94.551	0.058	1.44	0.001	1351.29	0	1585.26	0	1.148	0.001	365	44
												Mean est._Temp.[ｰC]:	348	11.7211
												Sample Location:	40.9019	-114.588
												Unit:	Mc
												n:	14
AZ7-25-22(1)
fit_AZ7-25-22(1)(1)	227.237	0.032	183.271	0.052	1.234	0	1361.04	0	1602.04	0	0.784	0	156	46
fit_AZ7-25-22(1)(10)	159.865	0.015	131.671	0.008	1.246	0	1316.65	0	1603.31	0	0.644	0	279	44
fit_AZ7-25-22(1)(11)	161.025	0.005	139.003	0.068	1.412	0	1373.73	0	1607.11	0	0.932	0	278	44
fit_AZ7-25-22(1)(12)	163.602	0.017	137.406	0.027	1.406	0	1372.46	0	1602.04	0	0.797	0	276	44
fit_AZ7-25-22(1)(13)	170.437	0.084	143.343	0.143	1.427	0	1364.85	0	1589.36	0	0.841	0	270	44
fit_AZ7-25-22(1)(14)	246.287	0.014	186.959	0.007	1.392	0	1343.28	0	1603.31	0	0.801	0	77	47	x
fit_AZ7-25-22(1)(15)	232.748	0.92	196.145	0.766	1.118	0.002	1320.45	0	1602.04	0	0.833	0.002	136	46
fit_AZ7-25-22(1)(2)	185.072	0.037	136.694	0.089	1.243	0	1380.07	0	1609.65	0	0.731	0	253	45
fit_AZ7-25-22(1)(3)	7.18541e+07	7.76416e+07	40.818	0.011	1.284	0	1366.12	0	1609.65	0	0	0	-5.08683e+19	9525036	x
fit_AZ7-25-22(1)(4)	156.124	0.214	140.474	0.382	1.152	0	1368.65	0	1615.99	0	1.075	0.001	282	44
fit_AZ7-25-22(1)(5)	219.836	0.164	151.46	0.195	1.043	0	1344.55	0	1604.58	0	0.685	0	180	46
fit_AZ7-25-22(1)(6)	168.424	0.077	133.874	0.156	1.486	0	1374.99	0	1594.43	0	0.765	0.001	271	44
fit_AZ7-25-22(1)(7)	159.08	0.111	131.78	0.209	1.195	0	1340.75	0	1603.31	0	0.801	0.001	279	44
fit_AZ7-25-22(1)(8)	218.507	0.425	166.888	0.448	1.15	0.002	1340.75	0	1602.04	0	0.75	0.001	184	46
fit_AZ7-25-22(1)(9)	159.245	0.327	138.713	0.457	0.991	0	1338.21	0	1600.77	0	0.823	0.001	279	44
												Mean est._Temp.[ｰC]:	240.231	54.5469
												Sample Location:	41.0717	-115.092
												Unit:	Pm
												n:	13
AZ7-28-22(1)
fit_AZ7-28-22(1)(1)	75.228	0.061	986.395	1.13	1.27	0	1314.11	0	1604.58	0	55.678	0.108	386	44	x
fit_AZ7-28-22(1)(10)	192.865	0.266	183.997	0.195	0.875	0	1339.48	0	1607.11	0	0.951	0	241	45
fit_AZ7-28-22(1)(11)	176.552	0.016	150.399	0.042	0.828	0.001	1343.28	0	1608.38	0	0.851	0	263	44
fit_AZ7-28-22(1)(12)	181.609	0.092	142.53	0.172	0.846	0.001	1343.28	0	1609.65	0	0.771	0.001	257	44
fit_AZ7-28-22(1)(13)	200.065	0.207	173.46	0.155	0.814	0.001	1345.82	0	1607.11	0	0.871	0	228	45
fit_AZ7-28-22(1)(14)	152.78	0.01	130.498	0.021	0.979	0	1340.75	0	1605.84	0	0.854	0	284	44
fit_AZ7-28-22(1)(15)	179.92	0.311	141.099	0.245	0.793	0.001	1339.48	0	1608.38	0	0.784	0.001	259	44
fit_AZ7-28-22(1)(2)	71.572	0.047	1071.49	0.864	1.27	0	1316.65	0	1609.65	0	65.658	0.101	397	44	x
fit_AZ7-28-22(1)(3)	88.025	0.003	845.398	0.206	1.265	0	1315.38	0	1456.17	0	10.341	0.002	356	44	x
fit_AZ7-28-22(1)(4)	204.906	0.844	175.895	1.07	0.97	0.001	1345.82	0	1608.38	0	0.864	0.001	218	45
fit_AZ7-28-22(1)(5)	131.398	0.01	116.561	0.084	0.488	0	1330.6	0	1609.65	0	0.885	0.001	300	44
fit_AZ7-28-22(1)(6)	181.221	0.096	174.606	0.045	0.858	0.001	1343.28	0	1608.38	0	0.963	0.001	258	44
fit_AZ7-28-22(1)(7)	177.176	0.013	160.392	0.047	0.848	0.001	1343.28	0	1608.38	0	0.905	0	262	44
fit_AZ7-28-22(1)(8)	177.105	1.028	161.172	0.355	0.822	0.001	1338.21	0	1609.65	0	0.909	0.004	263	44
fit_AZ7-28-22(1)(9)	178.279	0.312	149.699	0.258	0.874	0.001	1354.7	0	1608.38	0	0.816	0	261	44
												Mean est._Temp.[ｰC]:	257.833	21.9621
												Sample Location:	41.0352	-115.085
												Unit:	Pe
												n:	12
AZ7-29-22(1)
fit_AZ7-29-22(1)(1)	191.565	0.106	182.818	0.087	0.855	0.001	1340.75	0	1608.38	0	0.95	0	243	45
fit_AZ7-29-22(1)(10)	194.095	3.885	142.963	1.052	0.838	0.007	1342.86	4.783	1603.73	4.186	0.747	0.031	239	45
fit_AZ7-29-22(1)(11)	185.92	0.024	155.411	0.009	0.873	0.001	1339.48	0	1609.65	0	0.835	0	252	45
fit_AZ7-29-22(1)(12)	183.266	4.151	167.48	3.018	0.874	0.003	1342.02	0	1604.58	0	0.918	0.005	255	44
fit_AZ7-29-22(1)(13)	195.198	0.364	162.505	0.816	0.891	0.001	1340.75	0	1608.38	0	0.811	0.001	237	45
fit_AZ7-29-22(1)(14)	184.178	0.05	163.284	0.107	0.881	0.001	1344.55	0	1609.65	0	0.889	0	254	45
fit_AZ7-29-22(1)(15)	151.075	0.033	138.306	0.05	1.061	0	1368.65	0	1605.84	0	0.853	0	285	44
fit_AZ7-29-22(1)(2)	215.151	0.324	143.429	0.503	0.917	0	1352.16	0	1605.84	0	0.666	0.002	193	46
fit_AZ7-29-22(1)(3)	191.731	0.231	175.354	0.158	0.839	0.001	1343.28	0	1612.19	0	0.921	0.001	243	45
fit_AZ7-29-22(1)(4)	186.588	0.046	160.987	0.048	0.924	0.001	1340.75	0	1605.84	0	0.862	0	251	45
fit_AZ7-29-22(1)(5)	188.121	0.957	167.04	0.668	0.969	0.078	1340.75	0	1615.99	0	0.966	0.034	248	45
fit_AZ7-29-22(1)(6)	184.743	0.133	189.556	0.102	1.087	0	1353.43	0	1607.11	0	1.031	0.001	253	45
fit_AZ7-29-22(1)(7)	212.052	0.235	192.133	0.044	0.911	0.001	1345.82	0	1610.92	0	0.912	0.001	202	45
fit_AZ7-29-22(1)(8)	197.972	0.069	178.686	0.094	1.082	0.001	1344.55	0	1600.77	0	0.902	0	232	45
fit_AZ7-29-22(1)(9)	187.763	1.045	176.425	1.055	0.831	0.002	1339.48	0	1608.38	0	0.935	0	249	45
												Mean est._Temp.[ｰC]:	242.4	21.8495
												Sample Location:	41.0713	-115.105
												Unit:	Pe
												n:	15
AZ7-29-22(2)
fit_AZ7-29-22(2)(1)	234.38	0.19	199.721	0.094	1.136	0.002	1335.67	0	1608.38	0	0.834	0.001	130	46
fit_AZ7-29-22(2)(10)	241.468	0.232	190.01	0.298	1.142	0.001	1359.77	0	1600.77	0	0.788	0.001	100	47
fit_AZ7-29-22(2)(11)	241.776	0.276	198.529	0.392	1.104	0	1361.04	0	1603.31	0	0.821	0.001	98	47
fit_AZ7-29-22(2)(12)	240.34	0.178	178.658	0.214	1.112	0	1357.24	0	1603.31	0	0.743	0	105	47
fit_AZ7-29-22(2)(13)	226.572	0.325	169.827	0.23	1.1	0	1362.31	0	1605.84	0	0.748	0	158	46
fit_AZ7-29-22(2)(14)	237.161	0.238	176.968	0.688	1.112	0	1359.77	0	1600.77	0	0.747	0.003	118	46
fit_AZ7-29-22(2)(15)	225.31	0.254	166.714	0.271	1.079	0.001	1366.12	0	1605.84	0	0.723	0	163	46
fit_AZ7-29-22(2)(2)	228.696	0.266	187.849	0.121	1.138	0	1361.04	0	1602.04	0	0.819	0.001	151	46
fit_AZ7-29-22(2)(3)	229.29	0.187	188.849	0.167	1.141	0	1357.24	0	1604.58	0	0.824	0	149	46
fit_AZ7-29-22(2)(4)	195.837	0.223	131.587	0.249	1.099	0.001	1358.51	0	1605.84	0	0.673	0.001	236	45	x
fit_AZ7-29-22(2)(5)	236.01	0.636	186.651	0.098	1.126	0.001	1359.77	0	1602.04	0	0.79	0.002	123	46
fit_AZ7-29-22(2)(6)	240.863	1.76	202.567	2.35	1.148	0.002	1359.77	0	1604.58	0	0.843	0.004	102	47
fit_AZ7-29-22(2)(7)	226.173	0.072	179.443	0.12	1.115	0	1357.24	0	1607.11	0	0.802	0	160	46
fit_AZ7-29-22(2)(8)	238.3	0.921	193.204	0.256	1.137	0	1361.04	0	1600.77	0	0.811	0.003	113	46
fit_AZ7-29-22(2)(9)	227.032	0.349	173.061	0.511	1.122	0	1363.58	0	1607.11	0	0.762	0.002	157	46
												Mean est._Temp.[ｰC]:	130.5	24.9854
												Sample Location:	41.0779	-115.105
												Unit:	Pp
												n:	14
AZ7-29-22(3)
fit_AZ7-29-22(3)(1)	113.215	0.397	134.888	0.321	0.778	0.001	1343.28	0	1605.84	0	1.194	0.001	317	44
fit_AZ7-29-22(3)(10)	112.662	0.114	136.471	0.101	0.781	0.001	1347.09	0	1607.11	0	1.206	0	317	44
fit_AZ7-29-22(3)(11)	115.988	0.321	124.053	0.411	0.723	0.001	1342.02	0	1608.38	0	1.067	0.007	314	44
fit_AZ7-29-22(3)(12)	139.445	1.592	160.099	1.002	0.762	0.001	1347.09	0	1608.38	0	1.148	0.006	294	44
fit_AZ7-29-22(3)(13)	124.154	8.813	142.104	11.215	0.747	0.002	1343.28	0	1608.38	0	1.139	0.009	306	44
fit_AZ7-29-22(3)(14)	104.534	4.253	112.016	9.658	0.721	0.01	1347.09	0	1609.65	0	1.064	0.048	328	44
fit_AZ7-29-22(3)(15)	109.896	0.07	132.068	0.096	0.765	0	1347.09	0	1607.11	0	1.195	0	321	44
fit_AZ7-29-22(3)(2)	94.838	0.01	115.338	0.012	0.762	0	1348.36	0	1609.65	0	1.224	0	343	44
fit_AZ7-29-22(3)(3)	109.938	0.221	121.407	0.144	0.676	0.001	1345.82	0	1609.65	0	1.103	0.001	321	44
fit_AZ7-29-22(3)(4)	96.645	0.737	106.99	0.203	0.759	0.001	1342.02	0	1607.11	0	1.108	0.007	340	44
fit_AZ7-29-22(3)(5)	103.752	4.826	125.157	2.569	0.777	0.002	1344.55	0	1605.84	0	1.208	0.032	329	44
fit_AZ7-29-22(3)(6)	132.595	2.568	148.746	2.162	0.796	0.019	1344.55	0	1608.38	0	1.122	0.009	299	44
fit_AZ7-29-22(3)(7)	108.797	0.037	130.946	0.048	0.751	0.001	1344.55	0	1608.38	0	1.204	0.001	322	44
fit_AZ7-29-22(3)(8)	113.101	0.028	135.069	0.05	0.765	0.001	1347.09	0	1604.58	0	1.205	0	317	44
fit_AZ7-29-22(3)(9)	116.586	0.154	128.618	0.08	0.775	0.001	1344.55	0	1607.11	0	1.103	0.001	313	44
												Mean est._Temp.[ｰC]:	318.733	13.312
												Sample Location:	41.0605	-115.094
												Unit:	Ocm
												n:	15
AZ7-29-22(4)
fit_AZ7-29-22(4)(1)	162.548	0.063	138.529	0.107	1.371	0	1316.6	0	1609.61	0	0.918	0	277	44
fit_AZ7-29-22(4)(10)	93.019	0.014	859.513	0.21	1.101	0	1315.33	0	1601.99	0	9.304	0.009	346	44	x
fit_AZ7-29-22(4)(11)	63.035	1.577	135.126	0.906	0.972	0.009	1320.41	0	1609.61	0	2.237	0.065	424	44	x
fit_AZ7-29-22(4)(12)	115.529	0.061	152.001	0.038	0.86	0.001	1435.83	0	1607.07	0	1.316	0	314	44
fit_AZ7-29-22(4)(13)	199.473	0.027	173.061	0.01	1.011	0	1336.9	0	1605.8	0	0.868	0	229	45
fit_AZ7-29-22(4)(14)	164.722	0.23	147.011	0.177	0.893	0.001	1435.83	0	1607.07	0	0.894	0.001	275	44
fit_AZ7-29-22(4)(15)	90.469	0.033	410.029	0.052	0.975	0	1315.33	0	1615.95	0	5.41	0.004	351	44	x
fit_AZ7-29-22(4)(2)	nan	nan	nan	nan	nan	nan	1314.07	0	1585.51	0	nan	nan	351	44	x
fit_AZ7-29-22(4)(3)	209.02	0.458	166.491	0.459	0.77	0.001	1322.94	0	1621.02	0	0.8	0.001	209	45
fit_AZ7-29-22(4)(4)	163.052	0.007	114.257	0.011	0.649	0	1319.14	0	1619.75	0	0.7	0	276	44
fit_AZ7-29-22(4)(5)	211.131	0.626	173.382	0.814	0.977	0.001	1316.6	0	1617.22	0	0.829	0.001	204	45
fit_AZ7-29-22(4)(6)	229.237	0.086	195.94	0.078	1.008	0.001	1312.8	0	1614.68	0	0.857	0	149	46	x
fit_AZ7-29-22(4)(7)	167.028	0.004	130.583	0.011	0.781	0	1317.87	0	1621.02	0	0.785	0	273	44
fit_AZ7-29-22(4)(8)	172.374	0.023	103.458	0.018	0.98	0	1340.7	0	1603.26	0	0.597	0	268	44
fit_AZ7-29-22(4)(9)	176.182	37.711	146.585	20.353	1.054	0.01	1435.83	0	1608.34	0	0.813	0.141	264	44
												Mean est._Temp.[ｰC]:	258.9	34.3526
												Sample Location:	41.0609	-115.093
												Unit:	Pe
												n:	10
AZ 7-29-22 (4b)
fit_AZ7-29-22(4b)(1)	105.025	0.43	133.627	0.437	0.845	0.002	1340.7	0	1603.26	0	1.28	0.002	327	44
fit_AZ7-29-22(4b)(10)	110.462	0.327	131.151	0.547	0.789	0.001	1341.97	0	1607.07	0	1.188	0.001	320	44
fit_AZ7-29-22(4b)(11)	118.106	0.042	127.442	0.037	0.878	0	1341.97	0	1607.07	0	1.081	0	311	44
fit_AZ7-29-22(4b)(12)	106.189	0.016	121.28	0.032	0.849	0.001	1340.7	0	1604.53	0	1.145	0	325	44
fit_AZ7-29-22(4b)(13)	100.397	5.342	85.914	3.931	0.77	0.001	1343.24	0	1607.07	0	0.851	0.007	334	44
fit_AZ7-29-22(4b)(14)	103.94	0.068	126.382	0.066	0.9	0	1344.51	0	1607.07	0	1.227	0	328	44
fit_AZ7-29-22(4b)(15)	121.819	1.578	152.152	1.282	0.867	0.005	1339.43	0	1603.26	0	1.249	0.005	308	44
fit_AZ7-29-22(4b)(2)	104.192	0.134	123.762	0.13	0.856	0	1340.7	0	1607.07	0	1.191	0.001	328	44
fit_AZ7-29-22(4b)(3)	130.49	0.03	134.283	0.078	0.835	0	1341.97	0	1605.8	0	1.029	0	300	44
fit_AZ7-29-22(4b)(4)	110.772	0.82	137.748	1.041	0.958	0.001	1345.78	0	1610.87	0	1.315	0.001	320	44
fit_AZ7-29-22(4b)(5)	119.86	0.774	129.106	0.749	0.824	0	1340.7	0	1604.53	0	1.081	0.001	310	44
fit_AZ7-29-22(4b)(6)	124.571	0.053	132.071	0.051	0.844	0	1339.43	0	1605.8	0	1.06	0	305	44
fit_AZ7-29-22(4b)(7)	113.23	0.116	133.152	0.216	0.847	0.001	1341.97	0	1605.8	0	1.176	0.001	317	44
fit_AZ7-29-22(4b)(8)	105.696	0.058	135.596	0.077	0.86	0	1343.24	0	1603.26	0	1.291	0	326	44
fit_AZ7-29-22(4b)(9)	108.159	0.176	133.167	0.101	0.816	0.001	1341.97	0	1608.34	0	1.232	0.001	323	44
												Mean est._Temp.[ｰC]:	318.8	9.92975
												Sample Location:	41.0609	-115.093
												Unit:	Pe
												n:	15
AZ7-7-18(3)
fit_AZ7-7-18(3)_spot10_ca	113.786	3.684	80.131	1.486	3.098	0.052	1352.38	0	1586.21	0	0.697	0.009	374	44
fit_AZ7-7-18(3)_spot11_ca	75.907	0.033	134.672	0.043	1.174	0	1349.28	0	1589.31	0	1.784	0.001	384	44
fit_AZ7-7-18(3)_spot13_ca	130.621	0.351	165.484	0.099	1.976	0.001	1343.09	0	1584.67	0	1.285	0.003	300	44
fit_AZ7-7-18(3)_spot14_ca	161.786	0.049	161.112	0.051	1.628	0	1339.99	0	1583.12	0	1.01	0	277	44
fit_AZ7-7-18(3)_spot17_ca	163.363	0.037	152.853	0.037	1.568	0	1327.6	0	1584.67	0	0.934	0	276	44
fit_AZ7-7-18(3)_spot18_ca	129.969	0.024	131.508	0.013	1.525	0	1330.7	0	1583.12	0	0.983	0	301	44
fit_AZ7-7-18(3)_spot1_ca	147.543	0.047	169.249	0.06	1.551	0.001	1352.38	0	1583.12	0	1.078	0	288	44
fit_AZ7-7-18(3)_spot2_ca	143.345	0.094	160.856	0.158	1.642	0.001	1343.09	0	1584.67	0	1.112	0.001	291	44
fit_AZ7-7-18(3)_spot3_ca	134.742	4.308	139.936	1.968	1.736	0.01	1341.54	0	1584.67	0	1.035	0.016	297	44
fit_AZ7-7-18(3)_spot4_ca	85.901	0.021	137.445	0.033	1.894	0	1329.15	0	1583.12	0	1.546	0	360	44
fit_AZ7-7-18(3)_spot5_ca	142.204	0.125	177.57	0.065	1.495	0.001	1341.54	0	1584.67	0	1.247	0.001	292	44
fit_AZ7-7-18(3)_spot7_ca	103.888	1.5	145.911	0.332	1.627	0.006	1350.83	0	1586.21	0	1.38	0.018	329	44
fit_AZ7-7-18(3)_spot8_ca	85.079	0.043	97.423	0.037	1.895	0	1349.28	0	1587.76	0	1.145	0	362	44
fit_AZ7-7-18(3)_spot9_ca	117.089	0.323	131.726	0.405	2.648	0.004	1352.38	0	1583.12	0	1.082	0.002	313	44
												Mean est._Temp.[ｰC]:	317.429	37.3522
												Sample Location:	40.8845	-114.585
												Unit:	Mc
												n:	14
AZ7-7-18(6)
fit_AZ7-7-18(6)_spot10_ca	37.349	0.581	140.173	2.527	1.509	0.003	1332.81	0	1582.18	0	3.864	0.005	538	45
fit_AZ7-7-18(6)_spot11_ca	73.216	0.037	143.834	0.079	1.377	0	1351.29	0	1588.34	0	1.965	0	392	44
fit_AZ7-7-18(6)_spot12_ca	72.486	0.204	124.42	0.343	1.429	0.004	1348.21	0	1588.34	0	1.708	0.001	394	44
fit_AZ7-7-18(6)_spot13_ca	64.907	0.09	130.075	0.17	1.457	0	1351.29	0	1588.34	0	1.998	0	418	44
fit_AZ7-7-18(6)_spot14_ca	73.632	0.126	123.916	0.164	1.456	0.004	1351.29	0	1589.88	0	1.687	0.002	391	44
fit_AZ7-7-18(6)_spot15_ca	65.569	0.041	132.235	0.027	1.408	0	1352.82	0	1589.88	0	2.003	0.001	415	44
fit_AZ7-7-18(6)_spot16_ca	67.505	0.577	134.103	1.7	1.419	0.001	1352.82	0	1588.34	0	1.962	0.01	409	44
fit_AZ7-7-18(6)_spot17_ca	70.59	0.082	139.638	0.031	1.32	0	1352.82	0	1588.34	0	1.967	0.002	400	44
fit_AZ7-7-18(6)_spot18_ca	68.695	0.046	134.767	0.109	1.317	0	1351.29	0	1588.34	0	1.962	0.001	405	44
fit_AZ7-7-18(6)_spot1_ca	64.947	1.558	116.242	2.872	1.501	0.015	1349.75	0	1585.26	0	1.816	0.008	418	44
fit_AZ7-7-18(6)_spot2_ca	68.978	0.004	131.787	0.025	1.455	0	1352.82	0	1588.34	0	1.936	0	404	44
fit_AZ7-7-18(6)_spot3_ca	63.859	0.01	131.604	0.038	1.377	0	1349.75	0	1588.34	0	2.06	0	421	44
fit_AZ7-7-18(6)_spot4_ca	52.228	0.012	131.971	0.146	1.447	0	1332.81	0	1591.41	0	2.553	0.003	466	44
fit_AZ7-7-18(6)_spot5_ca	60.185	0.037	116.933	0.096	1.404	0.001	1352.82	0	1588.34	0	1.927	0.003	434	44
fit_AZ7-7-18(6)_spot6_ca	72.205	1.256	122.23	1.876	1.475	0.006	1351.29	0	1586.8	0	1.693	0.002	395	44
fit_AZ7-7-18(6)_spot7_ca	69.544	0.042	121.643	0.107	1.374	0.001	1360.52	0	1588.34	0	1.482	0.001	403	44
fit_AZ7-7-18(6)_spot8_ca	72.091	0.022	135.622	0.06	1.364	0.001	1351.29	0	1588.34	0	1.88	0.001	395	44
fit_AZ7-7-18(6)_spot9_ca	54.134	0.65	127.201	3.275	1.458	0.013	1332.81	0	1586.8	0	1.916	0.029	458	44
												Mean est._Temp.[ｰC]:	419.778	36.4249
												Sample Location:	40.963	-114.566
												Unit:	Opks
												n:	18
AZ7-8-18(1)
fit_AZ7-8-18(1)_spot10_ca	140.476	0.018	148.708	0.02	1.06	0	1352.38	0	1604.8	0	1.047	0	293	44
fit_AZ7-8-18(1)_spot11_ca	123.457	0.104	147.33	0.349	0.822	0.002	1344.63	0	1614.09	0	1.193	0.002	306	44
fit_AZ7-8-18(1)_spot12_ca	136.952	0.09	167.646	0.031	0.824	0	1350.83	0	1604.8	0	1.236	0.001	295	44
fit_AZ7-8-18(1)_spot14_ca	123.039	1.825	144.155	2.523	0.804	0.004	1353.93	0	1614.09	0	1.152	0.002	307	44
fit_AZ7-8-18(1)_spot15_ca	150.954	0.506	163.526	0.669	0.796	0.001	1350.83	0	1610.99	0	1.083	0.001	285	44
fit_AZ7-8-18(1)_spot16_ca	134.513	0.146	161.156	0.332	0.832	0.001	1352.38	0	1615.64	0	1.205	0	297	44
fit_AZ7-8-18(1)_spot17_ca	119.119	2.3	149.301	3.095	0.792	0	1352.38	0	1612.54	0	1.252	0.003	310	44
fit_AZ7-8-18(1)_spot18_ca	143.009	0.023	160.57	0.065	0.829	0.001	1349.28	0	1607.89	0	1.14	0.001	291	44
fit_AZ7-8-18(1)_spot1_ca	161.348	0.056	189.818	1.242	0.913	0.002	1352.38	0	1607.89	0	1.175	0.004	278	44
fit_AZ7-8-18(1)_spot2_ca	129.583	0.094	137.065	0.028	0.802	0.001	1350.83	0	1614.09	0	1.053	0.001	301	44
fit_AZ7-8-18(1)_spot3_ca	155.781	0.985	164.557	1.435	0.795	0.001	1350.83	0	1612.54	0	1.056	0.003	282	44
fit_AZ7-8-18(1)_spot4_ca	144.162	1.335	159.068	1.074	0.828	0.003	1352.38	0	1612.54	0	1.096	0.004	290	44
fit_AZ7-8-18(1)_spot5_ca	145.338	0.26	139.128	0.12	0.848	0	1349.28	0	1626.48	0	0.995	0.002	289	44
fit_AZ7-8-18(1)_spot6_ca	136.664	1.841	170.089	2.62	0.862	0.001	1352.38	0	1614.09	0	1.244	0.003	296	44
fit_AZ7-8-18(1)_spot7_ca	123.963	0.503	147.525	0.759	0.81	0	1352.38	0	1609.44	0	1.198	0.004	306	44
fit_AZ7-8-18(1)_spot8_ca	118.248	0.057	139.624	0.042	0.881	0	1349.28	0	1606.35	0	1.173	0	311	44
fit_AZ7-8-18(1)_spot9_ca	70.098	0.01	133.266	0.008	0.909	0	1305.92	0	1609.44	0	1.954	0	401	44
												Mean est._Temp.[ｰC]:	302.235	27.2638
												Sample Location:	40.9137	-114.565
												Unit:	Mc
												n:	17
AZ 8-17-22 (1)
fit_AZ8-17-22(1)(1)	164.509	0.239	124.672	0.399	1.159	0	1378.75	0	1608.34	0	0.719	0.001	275	44
fit_AZ8-17-22(1)(10)	160.195	0.052	114.47	0.086	1.346	0	1345.78	0	1603.26	0	0.737	0	278	44
fit_AZ8-17-22(1)(11)	222.744	2.3	170.52	5.294	1.101	0.003	1373.68	0	1604.53	0	0.769	0.017	171	46
fit_AZ8-17-22(1)(12)	165.018	0.013	111.566	0.008	1.14	0	1359.73	0	1608.34	0	0.706	0	274	44
fit_AZ8-17-22(1)(13)	345188858191149	488170754799996	30.687	0.006	1.152	0	1341.97	0	1608.34	0	0	0	-5.63982e+39	45758578595199	x
fit_AZ8-17-22(1)(14)	151.46	0.204	130.092	0.354	1.208	0	1368.61	0	1595.65	0	0.843	0.001	285	44
fit_AZ8-17-22(1)(15)	72.215	0.106	14597.3	220.164	1.257	0	1315.33	0	1615.95	0	232053	74588.1	395	44	x
fit_AZ8-17-22(1)(2)	223.997	0.311	163.969	0.54	1.138	0.001	1359.73	0	1601.99	0	0.718	0.002	167	46
fit_AZ8-17-22(1)(3)	165.078	0.116	118.942	0.167	1.187	0	1361	0	1614.68	0	0.855	0.001	274	44
fit_AZ8-17-22(1)(4)	158.139	1.371	129.453	1.9	1.051	0.001	1372.41	0	1601.99	0	0.803	0.006	280	44
fit_AZ8-17-22(1)(5)	155.095	0.666	122.64	1.084	1.143	0	1380.02	0	1608.34	0	0.727	0.003	282	44
fit_AZ8-17-22(1)(6)	230.037	0.174	143.997	0.638	1.194	0.001	1366.07	0	1604.53	0	0.638	0.003	146	46
fit_AZ8-17-22(1)(7)	166.191	0.042	109.722	0.059	1.357	0	1366.07	0	1603.26	0	0.631	0	273	44
fit_AZ8-17-22(1)(8)	223.318	0.803	153.614	0.606	1.177	0.001	1357.19	0	1603.26	0	0.688	0	169	46
fit_AZ8-17-22(1)(9)	212.257	0.075	158.583	0.009	1.189	0.001	1367.34	0	1604.53	0	0.758	0	201	45
												Mean est._Temp.[ｰC]:	236.538	55.3709
												Sample Location:	40.6823	-115.125
												Unit:	Pg
												n:	13
AZ 8-17-22 (2)
fit_AZ8-17-22(2)(1)	112.184	0.026	41.621	0.017	4.491	0.001	1341.97	0	1580.43	0	0.352	0	516	45
fit_AZ8-17-22(2)(10)	144.925	0.018	38.677	0.03	5.03	0.002	1343.24	0	1596.92	0	0.256	0	531	45
fit_AZ8-17-22(2)(11)	87.516	0.019	44.637	0.014	4.515	0.002	1345.8	0	1580.45	0	0.51	0	501	45
fit_AZ8-17-22(2)(12)	262.505	13.516	58.024	0.696	2.986	0.004	1325.51	0	1580.45	0	0.175	0.042	-13	48	x
fit_AZ8-17-22(2)(13)	135.693	0.107	39.834	0.039	4.332	0.004	1437.12	0	1581.72	0	0.294	0	525	45
fit_AZ8-17-22(2)(14)	301.513	10.71	73.356	4.373	5.605	0.022	1353.41	0	1580.45	0	0.243	0.006	391	44	x
fit_AZ8-17-22(2)(15)	140.905	0.036	53.074	0.054	6.124	0.003	1345.8	0	1582.99	0	0.376	0	462	44
fit_AZ8-17-22(2)(2)	99.827	0.366	46.769	0.456	4.425	0.001	1347.04	0	1581.7	0	0.469	0.003	490	44
fit_AZ8-17-22(2)(3)	102.418	0.197	49.372	0.099	4.242	0.002	1347.04	0	1580.43	0	0.488	0	478	44
fit_AZ8-17-22(2)(4)	126.868	0.104	39.46	0.016	5.442	0.002	1348.31	0	1580.43	0	0.312	0	527	45
fit_AZ8-17-22(2)(5)	109.378	0.042	52.771	0.023	3.254	0.002	1343.24	0	1582.97	0	0.469	0	464	44
fit_AZ8-17-22(2)(6)	133.275	0.056	35.054	0.009	5.709	0	1349.58	0	1580.43	0	0.263	0	551	45
fit_AZ8-17-22(2)(7)	287.055	0.067	44.68	0.068	3.524	0.011	1437.1	0	1580.43	0	0.126	0	500	45
fit_AZ8-17-22(2)(8)	154.615	0.005	35.25	0.013	5.1	0	1359.73	0	1580.43	0	0.208	0	550	45
fit_AZ8-17-22(2)(9)	123.488	0.03	37.981	0.019	8.398	0.006	1352.12	0	1580.43	0	0.31	0	535	45
												Mean est._Temp.[ｰC]:	510	30.169
												Sample Location:	40.7007	-115.061
												Unit:	Dg
												n:	13
AZ 8-17-22 (3)
fit_AZ8-17-22(3)(1)	59.089	0.192	1154.09	14.994	1.278	0	1316.63	0	1458.69	0	21.569	0.351	438	44
fit_AZ8-17-22(3)(2)	63.794	0.038	1143.57	3.044	1.271	0	1311.55	0	1518.3	0	38.363	0.124	421	44
fit_AZ8-17-22(3)(3)	61.703	0.012	1179.99	0.575	1.273	0	1315.36	0	1537.33	0	49.628	0.013	429	44
fit_AZ8-17-22(3)(4)	63.89	0.001	1110.58	0.151	1.274	0	1316.63	0	1517.03	0	37.285	0.005	421	44
fit_AZ8-17-22(3)(5)	67.223	0.005	1076.56	0.078	1.271	0	1315.36	0	1607.09	0	69.495	0.01	410	44
fit_AZ8-17-22(3)(6)	60.271	0.004	1215.47	0.135	1.273	0	1316.63	0	1518.3	0	43.655	0.004	434	44
fit_AZ8-17-22(3)(7)	52.917	0.023	4179.98	24.627	1.279	0	1392.73	0	1470.1	0	101.203	0.521	463	44
												Mean est._Temp.[ｰC]:	430.857	16.9649
												Sample Location:	40.7002	-115.07
												Unit:	Trt
												n:	7
AZ 8-17-22 (4)
fit_AZ8-17-22(4)(1)	187.239	0.023	110.08	0.047	0.99	0	1328.04	0	1603.29	0	0.584	0	250	45
fit_AZ8-17-22(4)(10)	165.005	0.031	103.578	0.016	0.838	0	1322.97	0	1604.56	0	0.625	0	274	44
fit_AZ8-17-22(4)(11)	117.912	0.01	156.866	0.01	1.016	0	1312.82	0	1609.63	0	1.305	0	312	44
fit_AZ8-17-22(4)(12)	168.533	0.039	111.754	0.026	1.133	0	1324.24	0	1605.82	0	0.659	0	271	44
fit_AZ8-17-22(4)(13)	167.501	0.078	101.71	0.043	0.936	0.001	1339.46	0	1604.56	0	0.598	0	272	44
fit_AZ8-17-22(4)(14)	158.855	0.034	94.247	0.025	0.997	0	1310.28	0	1609.63	0	0.474	0	280	44
fit_AZ8-17-22(4)(15)	207.66	0.529	145.841	0.417	0.993	0	1336.92	0	1603.29	0	0.703	0	212	45
fit_AZ8-17-22(4)(2)	1.40194e+18	1.98265e+18	28.355	0.007	0.632	0	1433.32	0	1615.97	0	0	0	-3.7782e+50	1.85843e+17	x
fit_AZ8-17-22(4)(3)	174.899	0.339	101.329	0.492	0.997	0	1334.38	0	1604.56	0	0.581	0.002	265	44
fit_AZ8-17-22(4)(4)	209.446	0.238	146.038	0.158	1.038	0	1330.58	0	1600.75	0	0.656	0	208	45
fit_AZ8-17-22(4)(5)	213.482	0.63	164.263	1.39	1.076	0.003	1368.63	0	1604.56	0	0.77	0.004	198	45
fit_AZ8-17-22(4)(6)	5.47664e+17	3.87268e+17	28.237	0.002	0.935	0.001	1305.21	0	1608.36	0	0	0	-2.25235e+49	7.25988e+16	x
fit_AZ8-17-22(4)(7)	218.598	0.563	164.604	0.63	1.052	0.001	1359.75	0	1607.09	0	0.756	0.001	184	46
fit_AZ8-17-22(4)(8)	577937	1987.08	13.172	0.004	0.564	0	1310.28	0	1572.84	0	0	0	-26449007617234	76596	x
fit_AZ8-17-22(4)(9)	138.48	0.298	120.942	0.092	1.08	0.001	1310.28	0	1602.02	0	0.743	0.002	294	44
												Mean est._Temp.[ｰC]:	251.667	41.1656
												Sample Location:	40.7166	-115.094
												Unit:	Trt
												n:	12
AZ 8-17-22 (5)
fit_AZ8-17-22(5)(1)	165.55	0.053	30.062	0.004	5.213	0.001	1357.21	0	1579.19	0	0.178	0	581	45
fit_AZ8-17-22(5)(10)	141.964	0.061	36.242	0.017	6.037	0.011	1354.68	0	1579.19	0	0.252	0	545	45
fit_AZ8-17-22(5)(11)	143.483	0.097	30.022	0.023	6.615	0.005	1354.68	0	1579.19	0	0.208	0	581	45
fit_AZ8-17-22(5)(12)	54.609	0.031	69.47	0.041	5.978	0.004	1329.31	0	1579.19	0	1.279	0	403	44	x
fit_AZ8-17-22(5)(13)	111.125	1.939	30.378	1.034	11.314	0.062	1434.59	0	1579.19	0	0.276	0.005	579	45
fit_AZ8-17-22(5)(14)	64.22	1.646	31.374	1.553	10.595	0.061	1432.05	0	1579.19	0	0.403	0.008	573	45
fit_AZ8-17-22(5)(15)	95.497	11.648	49.676	5.155	8.007	2.149	1434.59	0	1581.72	0	0.52	0.009	477	44
fit_AZ8-17-22(5)(2)	143.091	5.36	35.01	1.685	6.386	0.132	1359.75	0	1580.45	0	0.228	0.003	552	45
fit_AZ8-17-22(5)(3)	148.004	0.185	34.612	0.267	5.287	0.012	1357.21	0	1579.19	0	0.228	0.002	554	45
fit_AZ8-17-22(5)(4)	147.291	0.094	31.206	0.03	6.348	0.004	1359.75	0	1579.19	0	0.196	0	574	45
fit_AZ8-17-22(5)(5)	200.944	16.768	40.479	4.586	5.131	0.473	1352.14	0	1580.45	0	0.2	0.006	522	45
fit_AZ8-17-22(5)(6)	170.184	0.098	39.475	0.061	4.23	0.004	1352.14	0	1576.65	0	0.23	0	527	45
fit_AZ8-17-22(5)(7)	184.786	0.127	31.014	0.023	6.298	0.009	1359.75	0	1579.19	0	0.152	0	575	45
fit_AZ8-17-22(5)(8)	132.084	0.009	30.594	0.004	6.329	0.001	1359.75	0	1579.19	0	0.21	0	578	45
fit_AZ8-17-22(5)(9)	171.619	1.119	30.462	0.293	6.552	0.049	1353.41	0	1579.19	0	0.177	0.002	578	45
												Mean est._Temp.[ｰC]:	556.857	30.4955
												Sample Location:	40.7244	-115.084
												Unit:	Mdp/Dg
												n:	14
AZ 8-17-22 (6)
fit_AZ8-17-22(6)(1)	130.16	0.215	33.322	0.058	5.706	0.009	1354.68	0	1580.45	0	0.255	0	561	45
fit_AZ8-17-22(6)(10)	136.404	0.494	33.116	0.103	6.317	0.027	1352.14	0	1579.19	0	0.244	0	563	45
fit_AZ8-17-22(6)(11)	145.919	0.015	33.579	0.01	6.498	0.002	1353.41	0	1580.45	0	0.229	0	560	45
fit_AZ8-17-22(6)(12)	139.781	0.04	54.499	0.061	4.853	0.001	1339.46	0	1580.45	0	0.389	0	456	44
fit_AZ8-17-22(6)(13)	180.759	0.468	43.728	0.069	5.486	0.004	1353.41	0	1579.19	0	0.244	0	505	45
fit_AZ8-17-22(6)(14)	141.098	0.015	32.567	0.008	6.236	0.001	1359.75	0	1580.45	0	0.21	0	566	45
fit_AZ8-17-22(6)(15)	149.407	0.684	31.288	0.148	6.494	0.036	1348.34	0	1580.45	0	0.204	0	573	45
fit_AZ8-17-22(6)(2)	148.23	0.02	31.926	0.054	6.398	0.003	1354.68	0	1580.45	0	0.215	0	570	45
fit_AZ8-17-22(6)(3)	126.192	0.053	34.563	0.018	5.645	0.002	1349.6	0	1580.45	0	0.272	0	554	45
fit_AZ8-17-22(6)(4)	143.653	0.039	32.316	0.013	6.052	0.001	1354.68	0	1580.45	0	0.224	0	567	45
fit_AZ8-17-22(6)(5)	153.708	0.065	31.679	0.028	6.529	0.004	1353.41	0	1580.45	0	0.206	0	571	45
fit_AZ8-17-22(6)(6)	125.044	0.002	34.133	0.008	5.897	0.001	1355.95	0	1579.19	0	0.271	0	557	45
fit_AZ8-17-22(6)(7)	126.937	0.038	34.213	0.005	5.88	0.003	1354.68	0	1580.45	0	0.266	0	556	45
fit_AZ8-17-22(6)(8)	167.725	0.027	32.658	0.018	5.87	0.002	1352.14	0	1579.19	0	0.195	0	565	45
fit_AZ8-17-22(6)(9)	133.16	0.196	32.484	0.199	6.252	0.019	1352.14	0	1580.45	0	0.244	0.002	566	45
												Mean est._Temp.[ｰC]:	552.667	31.2151
												Sample Location:	40.7234	-115.078
												Unit:	Mdp/Dg
												n:	15
AZ8-18-22 (2)
fit_AZ8-18-22(2)(1)	152.266	1.314	143.728	1.041	0.874	0	1325.51	0	1604.56	0	0.944	0.002	284	44
fit_AZ8-18-22(2)(10)	160.87	0.114	125.12	0.1	0.842	0.002	1326.77	0	1604.56	0	0.778	0	278	44
fit_AZ8-18-22(2)(11)	172.829	0.196	133.213	0.143	0.833	0	1325.51	0	1605.82	0	0.769	0	267	44
fit_AZ8-18-22(2)(12)	180.258	0.043	152.958	0.017	0.85	0	1324.24	0	1604.56	0	0.844	0	259	44
fit_AZ8-18-22(2)(13)	194	1.982	167.507	1.622	0.869	0.002	1334.38	0	1605.82	0	0.864	0.001	239	45
fit_AZ8-18-22(2)(14)	168.361	0.053	131.102	0.065	0.882	0	1324.24	0	1603.29	0	0.766	0	271	44
fit_AZ8-18-22(2)(15)	170.153	1.75	136.688	0.829	0.833	0.003	1329.31	0	1605.82	0	0.803	0.003	270	44
fit_AZ8-18-22(2)(2)	178.641	0.392	168.62	0.341	0.901	0	1329.31	0	1605.82	0	0.944	0	261	44
fit_AZ8-18-22(2)(3)	166.806	0.91	132.359	0.67	0.846	0.003	1329.31	0	1604.56	0	0.794	0	273	44
fit_AZ8-18-22(2)(4)	162.062	0.276	122.86	0.348	0.837	0	1328.04	0	1605.82	0	0.758	0.001	277	44
fit_AZ8-18-22(2)(5)	181.251	0.486	150.308	0.284	0.858	0	1328.04	0	1607.09	0	0.828	0.001	258	44
fit_AZ8-18-22(2)(6)	191.736	0.901	168.176	0.722	0.851	0.001	1329.31	0	1607.09	0	0.873	0.001	243	45
fit_AZ8-18-22(2)(7)	155.8	0.207	144.397	0.238	0.862	0	1326.77	0	1604.56	0	0.926	0	282	44
fit_AZ8-18-22(2)(8)	170.068	0.4	140.17	0.395	0.855	0.002	1328.04	0	1604.56	0	0.825	0.002	270	44
fit_AZ8-18-22(2)(9)	174.929	0.513	153.311	0.537	0.902	0.001	1333.12	0	1604.56	0	0.879	0.001	265	44
												Mean est._Temp.[ｰC]:	266.467	12.9442
												Sample Location:	40.7121	-115.116
												Unit:	Ppl
												n:	15
AZ8-18-22 (3)
fit_AZ8-18-22(3)(1)	137.029	0.021	104.519	0.031	0.844	0	1380.05	0	1603.29	0	0.622	0	295	44
fit_AZ8-18-22(3)(10)	185.092	1.348	209.75	1.286	0.938	0	1343.26	0	1608.36	0	1.131	0.002	253	45
fit_AZ8-18-22(3)(11)	185.565	0.008	204.253	0.098	0.934	0	1330.58	0	1607.09	0	1.098	0.001	252	45
fit_AZ8-18-22(3)(12)	171.45	0.816	203.391	0.681	0.97	0.001	1333.12	0	1609.63	0	1.201	0.001	269	44
fit_AZ8-18-22(3)(13)	193.151	0.17	228.125	0.069	1.055	0.002	1316.63	0	1600.75	0	1.175	0.001	241	45
fit_AZ8-18-22(3)(14)	293.719	7.864	223.335	1.342	0.749	0.002	1434.59	0	1610.9	0	0.762	0.02	-263	50	x
fit_AZ8-18-22(3)(15)	179.263	0.222	149.812	0.084	0.801	0.001	1336.92	0	1605.82	0	0.833	0.001	260	44
fit_AZ8-18-22(3)(2)	187.269	1.218	116.014	1.296	1.051	0.001	1334.38	0	1603.29	0	0.619	0.003	250	45
fit_AZ8-18-22(3)(3)	196.919	1.613	136.839	0.776	0.934	0.002	1336.92	0	1604.56	0	0.694	0.007	234	45
fit_AZ8-18-22(3)(4)	177.776	9.624	108.526	15.523	0.827	0.017	1330.58	0	1604.56	0	0.611	0.057	262	44
fit_AZ8-18-22(3)(5)	208.949	0.142	172.276	0.17	1.023	0.001	1361.02	0	1603.29	0	0.825	0	209	45
fit_AZ8-18-22(3)(6)	147.43	0.052	152.791	0.084	1.016	0	1321.7	0	1609.63	0	1.084	0	288	44
fit_AZ8-18-22(3)(7)	191.68	0.11	162.037	0.129	1.02	0	1343.26	0	1605.82	0	0.843	0	243	45
fit_AZ8-18-22(3)(8)	158.31	0.182	118.858	0.326	0.996	0	1352.14	0	1603.29	0	0.747	0.001	280	44
fit_AZ8-18-22(3)(9)	123.246	0.019	109.262	0.053	0.709	0.001	1316.63	0	1609.63	0	0.741	0.001	307	44
												Mean est._Temp.[ｰC]:	260.214	26.0803
												Sample Location:	40.711	-115.111
												Unit:	Ppl
												n:	14
AZ8-18-22 (4)
fit_AZ8-18-22(4)(1)	225.647	0.351	191.984	0.541	1.121	0.001	1378.78	0	1602.02	0	0.842	0.001	162	46
fit_AZ8-18-22(4)(10)	209.112	0.587	138.133	0.646	0.978	0.001	1339.46	0	1603.29	0	0.654	0.001	209	45
fit_AZ8-18-22(4)(11)	218.58	0.334	160.4	0.388	1.072	0	1347.07	0	1604.56	0	0.717	0.001	184	46
fit_AZ8-18-22(4)(12)	162.176	0.113	111.366	0.111	1.1	0	1334.38	0	1603.29	0	0.681	0	277	44
fit_AZ8-18-22(4)(13)	153.705	0.147	122.968	0.223	1.291	0	1347.07	0	1609.63	0	0.896	0.001	283	44
fit_AZ8-18-22(4)(14)	224.342	0.916	157.828	0.662	1.122	0.002	1380.05	0	1602.02	0	0.692	0.001	166	46
fit_AZ8-18-22(4)(15)	162.468	0.659	112.49	0.807	1.218	0.001	1348.34	0	1603.29	0	0.698	0.002	277	44
fit_AZ8-18-22(4)(2)	224.012	0.218	186.543	0.284	1.152	0.001	1366.09	0	1600.75	0	0.83	0.001	167	46
fit_AZ8-18-22(4)(3)	147.398	0.099	88.848	0.119	1.132	0	1372.44	0	1608.36	0	0.519	0	288	44
fit_AZ8-18-22(4)(4)	149.033	0.355	150.115	0.161	1.261	0.001	1391.46	0	1607.09	0	0.743	0	287	44
fit_AZ8-18-22(4)(5)	159.64	0.118	129.437	0.214	1.277	0	1377.51	0	1607.09	0	0.702	0.001	279	44
fit_AZ8-18-22(4)(6)	168.312	2.391	116.853	1.883	0.995	0.005	1328.04	0	1604.56	0	0.672	0.002	272	44
fit_AZ8-18-22(4)(7)	139.898	0.005	101.77	0.01	1.097	0	1326.77	0	1602.02	0	0.676	0	293	44
fit_AZ8-18-22(4)(8)	223.499	1.136	154.466	1.265	1.065	0.001	1338.19	0	1602.02	0	0.685	0.002	169	46
fit_AZ8-18-22(4)(9)	217.106	0.552	160.607	0.466	1.09	0	1334.38	0	1604.56	0	0.72	0.001	188	46
												Mean est._Temp.[ｰC]:	235.076	53.6692
												Sample Location:	40.7085	-115.107
												Unit:	Trt
												n:	15
AZ8-21-18(2)
fit_AZ8-21-18(2)_spot10_ca	92.903	0.157	117.605	0.203	1.135	0.001	1339.73	0	1599.66	0	1.197	0.001	346	44
fit_AZ8-21-18(2)_spot11_ca	106.102	0.063	169.395	0.095	0.977	0	1352.04	0	1598.12	0	1.576	0	325	44
fit_AZ8-21-18(2)_spot12_ca	83.51	0.111	125.022	0.148	0.882	0	1345.89	0	1618.12	0	1.863	0	366	44
fit_AZ8-21-18(2)_spot13_ca	63.252	0.01	115.058	0.015	1.035	0	1348.96	0	1599.66	0	1.809	0	423	44
fit_AZ8-21-18(2)_spot15_ca	95.613	0.106	159.325	0.098	1.021	0.001	1348.96	0	1590.43	0	1.823	0.002	341	44
fit_AZ8-21-18(2)_spot16_ca	105.81	0.164	158.657	0.223	1.172	0	1348.96	0	1591.97	0	1.52	0	326	44
fit_AZ8-21-18(2)_spot17_ca	69.648	0.064	140.138	0.106	0.98	0.001	1342.81	0	1599.66	0	2.023	0	402	44
fit_AZ8-21-18(2)_spot18_ca	77.581	3.7	134.942	3.992	0.994	0.009	1345.89	0	1596.58	0	1.818	0.035	380	44
fit_AZ8-21-18(2)_spot1_ca	112.533	2.55	307.603	6.972	0.948	0.004	1342.81	0	1587.36	0	3.151	0.018	317	44
fit_AZ8-21-18(2)_spot4_ca	87.085	0.075	158.96	0.106	1.078	0	1342.81	0	1599.66	0	1.784	0	358	44
fit_AZ8-21-18(2)_spot5_ca	74.098	0.084	154.463	0.105	1.03	0	1345.89	0	1595.05	0	2.199	0.001	389	44
fit_AZ8-21-18(2)_spot7_ca	70.578	0.005	132.319	0.011	0.925	0	1348.96	0	1599.66	0	1.879	0	400	44
fit_AZ8-21-18(2)_spot8_ca	109.946	10.147	177.8	12.31	0.952	0.052	1347.42	0	1613.5	0	1.747	0.057	321	44
fit_AZ8-21-18(2)_spot9_ca	36.709	0.003	1.17696e+06	85928.5	5.26331e+06	7.44344e+06	1348.96	0	1616.58	0	8.37177e+29	1.18395e+30	-223471648882146	156004	x
												Mean est._Temp.[ｰC]:	361.077	35.2455
												Sample Location:	40.9228	-114.568
												Unit:	Opks
												n:	13
DV6-20-22(1)
fit_DV6_20_22(1)(1)	213.064	0.99	171.083	0.637	0.838	0.001	1343.22	0	1608.33	0	0.8	0	199	45
fit_DV6_20_22(1)(10)	186.974	0.911	163.631	1.006	0.778	0.001	1335.62	0	1609.59	0	0.877	0.001	250	45
fit_DV6_20_22(1)(11)	181.242	0.35	161.049	0.47	0.77	0.001	1335.62	0	1609.59	0	0.887	0.001	258	44
fit_DV6_20_22(1)(12)	185.391	1.635	153.994	1.653	0.772	0.001	1335.62	0	1610.86	0	0.831	0.002	252	45
fit_DV6_20_22(1)(13)	184.523	0.272	148.343	0.291	0.759	0	1331.81	0	1608.33	0	0.801	0	253	45
fit_DV6_20_22(1)(14)	190.805	0.159	156.48	0.17	0.785	0	1334.35	0	1609.59	0	0.82	0	244	45
fit_DV6_20_22(1)(15)	191.409	1.042	152.922	0.969	0.785	0.001	1336.88	0	1608.33	0	0.799	0.001	243	45
fit_DV6_20_22(1)(2)	199.56	0.39	147.663	0.291	0.772	0	1335.62	0	1608.33	0	0.74	0	229	45
fit_DV6_20_22(1)(3)	196.747	0.058	154.019	0.049	0.783	0	1334.35	0	1608.33	0	0.78	0	234	45
fit_DV6_20_22(1)(4)	186.809	0.23	157.205	0.255	0.772	0	1334.35	0	1609.59	0	0.839	0	250	45
fit_DV6_20_22(1)(5)	185.718	0.209	150.001	0.171	0.742	0	1336.88	0	1608.33	0	0.812	0	252	45
fit_DV6_20_22(1)(6)	176.434	0.638	168.032	0.641	0.794	0.001	1331.81	0	1607.06	0	0.954	0	263	44
fit_DV6_20_22(1)(7)	195.87	0.625	157.84	0.679	0.791	0.001	1334.35	0	1608.33	0	0.806	0.002	236	45
fit_DV6_20_22(1)(8)	199.937	0.208	161.798	0.206	0.815	0	1338.15	0	1608.33	0	0.81	0	228	45
fit_DV6_20_22(1)(9)	191.732	0.105	156.2	0.125	0.782	0	1336.88	0	1608.33	0	0.815	0	243	45
												Mean est._Temp.[ｰC]:	242.267	15.732
												Sample Location:	40.6349	-114.245
												Unit:	Dg
												n:	15
DV6-20-22(10)
fit_DV6_20_22(10)(1)	130.48	0.873	154.236	0.534	0.823	0	1341.94	0	1601.97	0	1.211	0.003	300	44
fit_DV6_20_22(10)(10)	163.465	0.017	183.1	0.009	1.101	0.001	1343.21	0	1593.09	0	1.146	0	276	44
fit_DV6_20_22(10)(11)	120.839	1.101	179.445	0.996	0.884	0.002	1341.94	0	1601.97	0	1.496	0.006	309	44
fit_DV6_20_22(10)(12)	147.272	0.068	157.376	0.126	0.895	0	1344.48	0	1604.5	0	1.068	0	288	44
fit_DV6_20_22(10)(13)	140.435	0.043	147.901	0.026	0.869	0	1343.21	0	1608.31	0	1.06	0	293	44
fit_DV6_20_22(10)(14)	185.097	0.173	181.193	0.269	0.904	0.001	1343.21	0	1607.04	0	0.978	0.001	253	45
fit_DV6_20_22(10)(15)	116.744	0.299	114.371	0.281	0.796	0.001	1345.75	0	1605.77	0	0.98	0.005	313	44
fit_DV6_20_22(10)(2)	166.54	0.771	168.077	0.524	0.845	0.001	1340.67	0	1609.58	0	1.004	0.002	273	44
fit_DV6_20_22(10)(3)	139.36	0.132	153.268	0.111	0.903	0	1343.21	0	1608.31	0	1.12	0	294	44
fit_DV6_20_22(10)(4)	135.102	0.048	140.984	0.019	0.857	0	1340.67	0	1605.77	0	1.043	0	297	44
fit_DV6_20_22(10)(5)	122.973	0.09	206.884	0.053	0.835	0	1340.67	0	1609.58	0	1.679	0.001	307	44
fit_DV6_20_22(10)(6)	123.52	0.517	169.977	0.671	0.83	0.001	1336.87	0	1608.31	0	1.378	0.001	306	44
fit_DV6_20_22(10)(7)	144.218	0.118	183	0.075	0.915	0	1335.6	0	1607.04	0	1.271	0.001	290	44
fit_DV6_20_22(10)(8)	136.201	0.121	193.781	0.206	0.9	0	1340.67	0	1607.04	0	1.422	0.001	296	44
fit_DV6_20_22(10)(9)	152.448	0.84	157.183	1.8	0.849	0.003	1340.67	0	1605.77	0	1.029	0.006	284	44
												Mean est._Temp.[ｰC]:	291.933	15.7728
												Sample Location:	40.6334	-114.312
												Unit:	Ch
												n:	15
DV6-20-22(12)
fit_DV6_20_22(12)(1)	108.864	3.162	136.964	2.543	0.83	0.003	1347.01	0	1605.77	0	1.259	0.014	322	44
fit_DV6_20_22(12)(10)	110.582	2.877	195.852	2.503	0.905	0.004	1334.33	0	1603.23	0	1.774	0.024	320	44
fit_DV6_20_22(12)(11)	106.714	0.056	214.172	0.168	0.939	0	1329.26	0	1600.7	0	2.03	0.001	325	44
fit_DV6_20_22(12)(12)	96.56	0.026	132.088	0.026	0.9	0	1347.01	0	1608.31	0	1.396	0	340	44
fit_DV6_20_22(12)(13)	137.148	0.122	126.785	0.148	0.782	0	1347.01	0	1608.31	0	0.933	0	295	44
fit_DV6_20_22(12)(14)	104.541	0.83	135.779	1.787	0.933	0.003	1345.75	0	1607.04	0	1.303	0.01	328	44
fit_DV6_20_22(12)(15)	90.476	0.094	134.26	0.073	0.842	0	1347.01	0	1603.23	0	1.498	0.001	351	44
fit_DV6_20_22(12)(2)	95.817	0.06	127.502	0.153	0.843	0.001	1348.28	0	1600.7	0	1.365	0.001	341	44
fit_DV6_20_22(12)(3)	100.431	0.21	121.807	0.761	0.785	0	1348.28	0	1601.97	0	1.25	0.005	334	44
fit_DV6_20_22(12)(4)	107.224	0.04	97.697	0.007	0.759	0	1350.82	0	1609.58	0	0.93	0	324	44
fit_DV6_20_22(12)(5)	94.512	0.187	134.317	0.296	0.86	0.001	1347.01	0	1601.97	0	1.44	0	343	44
fit_DV6_20_22(12)(6)	96.962	0.319	135.162	1.578	0.913	0.011	1345.75	0	1604.5	0	1.389	0.021	339	44
fit_DV6_20_22(12)(7)	103.297	0.077	212.993	0.179	0.92	0	1329.26	0	1604.5	0	2.062	0	329	44
fit_DV6_20_22(12)(8)	96.86	0.043	127.262	0.029	0.888	0	1344.48	0	1604.5	0	1.31	0	339	44
fit_DV6_20_22(12)(9)	107.442	2.956	151.351	3.439	0.858	0.001	1346.59	0.598	1601.97	0	1.408	0.017	324	44
												Mean est._Temp.[ｰC]:	330.267	13.3602
												Sample Location:	40.6358	-114.342
												Unit:	Ch
												n:	15
DV6-20-22(3)
fit_DV6_20_22(3)(1)	126.575	0.213	111.548	0.236	0.872	0	1339.42	0	1601.98	0	0.888	0	304	44
fit_DV6_20_22(3)(10)	115.587	0.08	112.77	0.093	0.813	0	1341.96	0	1605.79	0	0.976	0	314	44
fit_DV6_20_22(3)(11)	116.051	0.076	115.446	0.061	0.811	0	1340.69	0	1604.52	0	0.993	0	314	44
fit_DV6_20_22(3)(12)	132.426	0.084	105.133	0.081	0.782	0	1343.22	0	1609.59	0	0.815	0	299	44
fit_DV6_20_22(3)(13)	157.753	0.252	128.747	0.2	0.788	0	1335.62	0	1605.79	0	0.814	0	280	44
fit_DV6_20_22(3)(14)	144.629	0.118	113.088	0.119	0.721	0	1334.35	0	1608.33	0	0.783	0	290	44
fit_DV6_20_22(3)(15)	136.778	0.164	102.708	0.186	0.708	0	1340.69	0	1605.79	0	0.745	0.001	296	44
fit_DV6_20_22(3)(2)	124.867	0.057	108.043	0.065	0.783	0	1378.74	0	1608.33	0	0.865	0.001	305	44
fit_DV6_20_22(3)(3)	120.903	0.033	114.754	0.023	0.756	0	1340.69	0	1607.06	0	0.948	0	309	44
fit_DV6_20_22(3)(4)	122.232	0.035	122.477	0.07	0.748	0.001	1343.22	0	1607.06	0	1.002	0	307	44
fit_DV6_20_22(3)(5)	130.949	0.182	138.585	0.073	0.71	0	1340.69	0	1608.33	0	1.055	0.001	300	44
fit_DV6_20_22(3)(6)	122.907	1.467	132.061	1.522	0.744	0.011	1348.3	0	1609.59	0	1.067	0.009	307	44
fit_DV6_20_22(3)(7)	196.258	0.055	168.604	0.092	0.909	0	1355.91	0	1608.33	0	0.859	0	235	45
fit_DV6_20_22(3)(8)	161.51	0.159	141.687	0.109	0.813	0	1343.22	0	1608.33	0	0.877	0	277	44
fit_DV6_20_22(3)(9)	141.585	0.994	133.029	1.264	0.79	0.001	1341.96	0	1605.79	0	0.94	0.002	292	44
												Mean est._Temp.[ｰC]:	295.267	20.0195
												Sample Location:	40.6332	-114.284
												Unit:	Cd
												n:	15
DV6-20-22(5)
fit_DV6_20_22(5)(1)	150.639	0.515	137.018	0.665	0.734	0.001	1336.88	0	1607.06	0	0.91	0.001	286	44
fit_DV6_20_22(5)(10)	150.696	0.176	134.764	0.175	0.797	0	1341.96	0	1608.33	0	0.894	0	286	44
fit_DV6_20_22(5)(11)	103.811	0.081	282.756	0.101	0.903	0	1316.59	0	1608.33	0	2.768	0.003	329	44
fit_DV6_20_22(5)(12)	138.202	0.129	197.472	0.228	0.785	0	1328	0	1609.59	0	1.425	0	295	44
fit_DV6_20_22(5)(13)	117.16	0.172	141.948	0.046	0.826	0.001	1344.49	0	1608.33	0	1.222	0.004	312	44
fit_DV6_20_22(5)(14)	146.732	0.291	115.097	0.286	0.798	0.001	1335.62	0	1605.79	0	0.777	0	288	44
fit_DV6_20_22(5)(15)	158.794	0.092	152.32	0.113	0.816	0	1347.03	0	1607.06	0	0.96	0	280	44
fit_DV6_20_22(5)(2)	137.833	0.111	113.43	0.064	0.719	0	1334.35	0	1608.33	0	0.815	0	295	44
fit_DV6_20_22(5)(3)	177.22	0.327	183.049	0.072	0.801	0	1336.88	0	1610.86	0	1.039	0.002	262	44
fit_DV6_20_22(5)(4)	161.996	0.312	154.4	0.318	0.65	0.001	1341.96	0	1615.94	0	0.952	0.002	277	44
fit_DV6_20_22(5)(5)	129.573	2.915	161.818	2.202	0.751	0.006	1344.49	0	1614.67	1.794	1.253	0.012	301	44
fit_DV6_20_22(5)(6)	123.326	0.507	156.133	0.295	0.716	0.001	1343.22	0	1612.13	0	1.27	0.002	306	44
fit_DV6_20_22(5)(7)	113.267	0.008	253.014	0.022	0.954	0	1320.39	0	1608.33	0	2.293	0	317	44
fit_DV6_20_22(5)(8)	142.732	0.033	131.927	0.027	0.773	0	1340.69	0	1607.06	0	0.921	0	291	44
fit_DV6_20_22(5)(9)	148.136	0.191	139.622	0.164	0.782	0.001	1341.96	0	1605.79	0	0.944	0	287	44
												Mean est._Temp.[ｰC]:	294.133	16.911
												Sample Location:	40.6336	-114.289
												Unit:	Cf
												n:	15
DV6-20-22(6)
fit_DV6_20_22(6)(1)	151.372	0.044	120.702	0.025	0.783	0	1334.35	0	1607.06	0	0.796	0	285	44
fit_DV6_20_22(6)(10)	160.425	0.055	134.852	0.059	0.835	0	1338.15	0	1605.79	0	0.841	0	278	44
fit_DV6_20_22(6)(11)	167.277	0.809	133.485	0.507	0.803	0	1335.62	0	1607.06	0	0.795	0.001	272	44
fit_DV6_20_22(6)(12)	142.028	0.059	104.461	0.032	0.798	0	1330.54	0	1605.79	0	0.713	0	292	44
fit_DV6_20_22(6)(13)	165.697	0.111	127.617	0.922	0.771	0.003	1335.62	0	1605.79	0	0.769	0.005	274	44
fit_DV6_20_22(6)(14)	146.787	0.038	119.04	0.019	0.857	0.001	1335.62	0	1604.52	0	0.81	0	288	44
fit_DV6_20_22(6)(15)	181.559	0.116	149.853	0.145	0.866	0	1339.42	0	1604.52	0	0.825	0	257	44
fit_DV6_20_22(6)(2)	134.66	0.127	106.319	0.107	0.775	0	1339.42	0	1608.33	0	0.797	0	297	44
fit_DV6_20_22(6)(3)	171.982	1.242	131.013	1.105	0.839	0.001	1330.54	0	1605.79	0	0.762	0.001	268	44
fit_DV6_20_22(6)(4)	172.541	0.071	130.423	0.06	0.841	0	1333.08	0	1605.79	0	0.756	0	267	44
fit_DV6_20_22(6)(5)	160.012	0.066	122.373	0.049	0.799	0.001	1334.35	0	1605.79	0	0.763	0	279	44
fit_DV6_20_22(6)(6)	182.695	8.005	182.005	17.791	0.551	0.017	1335.62	0	1613.82	2.99	0.993	0.051	256	44
fit_DV6_20_22(6)(7)	168.55	0.29	133.147	0.285	0.838	0	1331.81	0	1605.79	0	0.79	0	271	44
fit_DV6_20_22(6)(8)	130.312	0.007	90.422	0.015	0.717	0	1334.35	0	1608.33	0	0.697	0	301	44
fit_DV6_20_22(6)(9)	161.917	0.031	129.581	0.032	0.779	0	1334.35	0	1605.79	0	0.794	0	277	44
												Mean est._Temp.[ｰC]:	277.467	13.3088
												Sample Location:	40.635	-114.295
												Unit:	Cg
												n:	15
DV6-20-22(7)
fit_DV6_20_22(7)(1)	169.339	0.085	139.648	0.144	0.702	0	1335.62	0	1609.59	0	0.817	0	271	44
fit_DV6_20_22(7)(10)	160.92	0.122	134.748	0.158	0.796	0	1334.35	0	1605.79	0	0.834	0	278	44
fit_DV6_20_22(7)(11)	167.186	0.597	136.001	0.052	0.83	0	1336.88	0	1605.79	0	0.814	0.003	273	44
fit_DV6_20_22(7)(12)	177.46	1.523	122.003	1.01	0.689	0.001	1336.88	0	1608.33	0	0.687	0	262	44
fit_DV6_20_22(7)(13)	163.715	0.07	146.528	0.157	0.787	0.001	1334.35	0	1605.79	0	0.89	0.001	276	44
fit_DV6_20_22(7)(14)	201.777	0.148	189.718	0.197	0.774	0	1335.62	0	1607.06	0	0.936	0.001	225	45
fit_DV6_20_22(7)(15)	181.648	0.128	152.841	0.117	0.894	0	1334.35	0	1605.79	0	0.838	0	257	44
fit_DV6_20_22(7)(2)	158.988	0.986	128.292	0.85	0.793	0.001	1330.54	0	1607.06	0	0.796	0.001	279	44
fit_DV6_20_22(7)(3)	140.583	0.139	105.729	0.096	0.777	0	1334.35	0	1605.79	0	0.75	0	293	44
fit_DV6_20_22(7)(4)	131.257	0.035	99.562	0.04	0.754	0	1331.81	0	1608.33	0	0.756	0	300	44
fit_DV6_20_22(7)(5)	154.057	0.742	124.324	0.459	0.686	0.001	1343.22	0	1609.59	0	0.806	0.001	283	44
fit_DV6_20_22(7)(6)	184.311	0.154	161.705	0.287	0.793	0	1339.42	0	1608.33	0	0.878	0.001	254	45
fit_DV6_20_22(7)(7)	176.157	0.119	154.974	0.08	0.773	0	1334.35	0	1608.33	0	0.869	0	264	44
fit_DV6_20_22(7)(8)	141.77	0.814	112.586	0.833	0.866	0	1334.35	0	1608.33	0	0.805	0.001	292	44
fit_DV6_20_22(7)(9)	170.514	0.142	166.674	0.129	0.667	0	1335.62	0	1610.86	0	0.97	0	269	44
												Mean est._Temp.[ｰC]:	271.733	18.4757
												Sample Location:	40.635	-114.295
												Unit:	Ch
												n:	15
DV6-20-22(8)
fit_DV6_20_22(8)(1)	154.122	0.039	159.888	0.032	0.842	0	1343.22	0	1604.52	0	1.046	0	283	44
fit_DV6_20_22(8)(10)	107.33	3.998	134.279	6.034	0.866	0.004	1344.07	2.392	1601.98	0	1.255	0.012	324	44
fit_DV6_20_22(8)(11)	136.773	0.072	175.887	0.107	1.021	0	1338.15	0	1605.79	0	1.302	0	296	44
fit_DV6_20_22(8)(12)	112.182	0.326	150.32	0.353	0.833	0.001	1344.49	0	1608.33	0	1.352	0.001	318	44
fit_DV6_20_22(8)(13)	105.995	0.608	137.332	2.221	0.906	0.001	1345.76	0	1608.33	0	1.316	0.014	326	44
fit_DV6_20_22(8)(14)	119.948	0.015	161.767	0.05	0.865	0.001	1341.96	0	1604.52	0	1.357	0	310	44
fit_DV6_20_22(8)(15)	135.086	0.975	157.232	0.836	0.973	0.001	1343.22	0	1609.59	0	1.215	0.002	297	44
fit_DV6_20_22(8)(2)	109.814	0.086	152.19	0.095	0.826	0	1341.96	0	1605.79	0	1.377	0	321	44
fit_DV6_20_22(8)(3)	107.435	0.037	132.097	0.045	0.82	0.001	1344.49	0	1608.33	0	1.233	0.001	324	44
fit_DV6_20_22(8)(4)	103.67	0.116	127.397	0.097	0.77	0.001	1340.69	0	1603.25	0	1.245	0	329	44
fit_DV6_20_22(8)(5)	127.43	0.089	179.065	0.174	0.835	0	1341.96	0	1610.86	0	1.412	0.001	303	44
fit_DV6_20_22(8)(6)	111.428	0.02	220.955	0.01	0.913	0	1330.54	0	1610.86	0	2.058	0	319	44
fit_DV6_20_22(8)(7)	116.538	1.53	148.553	1.461	0.858	0.001	1341.96	0	1605.79	0	1.271	0.004	313	44
fit_DV6_20_22(8)(8)	116.751	0.049	143.026	0.086	0.91	0	1340.69	0	1605.79	0	1.222	0	313	44
fit_DV6_20_22(8)(9)	112.233	0.188	140.877	0.057	0.816	0.001	1344.49	0	1609.59	0	1.271	0.002	318	44
												Mean est._Temp.[ｰC]:	312.933	13.0135
												Sample Location:	40.6339	-114.299
												Unit:	Ch
												n:	15
DV6-20-22(9)
fit_DV6_20_22(9)(1)	139.718	1.672	144.051	1.297	0.828	0.004	1341.94	0	1607.04	0	1.029	0.004	293	44
fit_DV6_20_22(9)(10)	98.471	6.034	122.423	6.632	0.764	0.013	1344.48	0	1608.31	0	1.244	0.011	337	44
fit_DV6_20_22(9)(11)	106.27	0.119	126.387	0.079	0.783	0	1347.01	0	1607.04	0	1.184	0.001	325	44
fit_DV6_20_22(9)(12)	153.337	0.055	142.312	0.12	0.855	0	1339.4	0	1607.04	0	0.93	0	284	44
fit_DV6_20_22(9)(13)	115.031	0.923	127.391	1.121	0.742	0	1345.75	0	1605.77	0	1.109	0.002	315	44
fit_DV6_20_22(9)(14)	143.213	0.289	150.31	0.278	0.863	0	1343.21	0	1605.77	0	1.05	0	291	44
fit_DV6_20_22(9)(15)	124.892	0.044	217.623	0.088	0.849	0.001	1329.26	0	1608.31	0	1.747	0	305	44
fit_DV6_20_22(9)(2)	128.936	0.06	153.21	0.139	0.802	0	1347.01	0	1607.04	0	1.188	0.001	302	44
fit_DV6_20_22(9)(3)	115.956	0.08	127.533	0.071	0.799	0	1347.01	0	1608.31	0	1.096	0	314	44
fit_DV6_20_22(9)(4)	127.563	0.493	148.676	0.402	0.81	0	1348.28	0	1607.04	0	1.158	0.002	303	44
fit_DV6_20_22(9)(5)	135.229	0.139	152.841	0.076	0.776	0	1347.01	0	1608.31	0	1.13	0.001	297	44
fit_DV6_20_22(9)(6)	133.902	0.582	150.509	0.767	0.839	0.001	1347.01	0	1604.5	0	1.124	0.001	298	44
fit_DV6_20_22(9)(7)	117.137	4.954	144.108	8.74	0.791	0.006	1345.75	0	1604.5	0	1.234	0.024	312	44
fit_DV6_20_22(9)(8)	137.289	0.09	146.869	0.108	0.799	0	1341.94	0	1605.77	0	1.071	0	295	44
fit_DV6_20_22(9)(9)	136.466	0.177	151.033	0.056	0.812	0	1347.01	0	1605.77	0	1.104	0.001	296	44
												Mean est._Temp.[ｰC]:	304.467	13.984
												Sample Location:	40.6325	-114.306
												Unit:	Ch
												n:	15
Dv6-21-22(1)
fit_Dv6_21_22(1)(1)	217.576	0.213	145.844	0.299	1.293	0.001	1377.6	0	1602.11	0	0.66	0.001	187	46
fit_Dv6_21_22(1)(10)	221.154	0.234	159.04	0.358	1.326	0.001	1342.09	0	1599.57	0	0.655	0.001	176	46
fit_Dv6_21_22(1)(11)	230.097	0.379	162.774	0.432	1.371	0.002	1342.09	0	1602.11	0	0.708	0	146	46
fit_Dv6_21_22(1)(12)	165.406	0.036	119.679	0.027	1.587	0	1328.14	0	1603.38	0	0.707	0	274	44	x
fit_Dv6_21_22(1)(13)	228.052	0.21	156.585	0.189	1.374	0.002	1335.75	0	1600.84	0	0.666	0	153	46
fit_Dv6_21_22(1)(14)	231.519	0.297	168.554	0.28	1.37	0.001	1358.58	0	1594.5	0	0.733	0	141	46
fit_Dv6_21_22(1)(15)	172.758	0.063	120.944	0.094	1.361	0	1340.82	0	1594.5	0	0.685	0	267	44
fit_Dv6_21_22(1)(2)	222.486	0.093	178.89	0.165	1.485	0.001	1382.68	0	1594.5	0	0.756	0.001	172	46
fit_Dv6_21_22(1)(3)	170.988	0.052	126.585	0.104	1.455	0	1340.82	0	1599.57	0	0.728	0	269	44	x
fit_Dv6_21_22(1)(4)	219.869	0.076	213.978	0.091	1.411	0	1378.87	0	1595.77	0	0.934	0	180	46
fit_Dv6_21_22(1)(5)	162.194	0.083	145.346	0.178	1.596	0	1373.8	0	1602.11	0	0.979	0.001	277	44	x
fit_Dv6_21_22(1)(6)	215.91	0.062	152.874	0.086	1.306	0.002	1340.82	0	1600.84	0	0.651	0	191	46
fit_Dv6_21_22(1)(7)	211.635	0.236	162.364	0.036	1.299	0.002	1359.85	0	1595.77	0	0.757	0.001	203	45
fit_Dv6_21_22(1)(8)	201.769	0.099	123.358	0.08	1.382	0.002	1343.36	0	1600.84	0	0.603	0	225	45
fit_Dv6_21_22(1)(9)	224.601	0.171	172.693	0.314	1.229	0	1357.31	0	1603.38	0	0.77	0.001	165	46
												Mean est._Temp.[ｰC]:	183.833	35.4551
												Sample Location:	40.659	-114.8
												Unit:	Ppu
												n:	12
Dv6-21-22(10)
fit_Dv6_21_22(10)(1)	222.074	2.535	164.373	13.277	1.081	0.003	1371.19	0	1604.58	0	0.7	0.035	173	46
fit_Dv6_21_22(10)(10)	227.199	0.58	175.926	0.453	1.109	0	1347.09	0	1603.31	0	0.775	0	156	46
fit_Dv6_21_22(10)(11)	207.428	9.247	155.771	4.656	1.119	0.004	1350.89	0	1602.04	0	0.737	0.003	213	45
fit_Dv6_21_22(10)(12)	223.025	0.179	196.897	0.203	1.096	0.001	1362.31	0	1602.04	0	0.872	0	170	46
fit_Dv6_21_22(10)(13)	220.172	0.533	169.847	1.318	1.116	0	1359.77	0	1602.04	0	0.759	0.003	179	46
fit_Dv6_21_22(10)(14)	220.248	0.345	196.772	0.211	1.115	0	1358.51	0	1602.04	0	0.891	0.001	179	46
fit_Dv6_21_22(10)(15)	209.544	1.245	169.021	1.141	1.017	0.001	1339.48	0	1604.58	0	0.797	0.001	208	45
fit_Dv6_21_22(10)(2)	227.505	0.184	184.269	0.188	1.098	0	1366.12	0	1603.31	0	0.788	0.001	155	46
fit_Dv6_21_22(10)(3)	211.074	0.669	153.176	0.388	1.005	0.001	1345.82	0	1602.04	0	0.727	0.001	204	45
fit_Dv6_21_22(10)(4)	230.807	0.192	184.133	0.201	1.128	0.001	1366.12	0	1602.04	0	0.783	0.001	143	46
fit_Dv6_21_22(10)(5)	200.142	5.046	156.777	3.169	1.057	0.003	1361.04	0	1603.31	0	0.744	0.004	228	45
fit_Dv6_21_22(10)(6)	225.16	0.253	178.565	0.3	1.101	0.001	1366.12	0	1603.31	0	0.774	0	163	46
fit_Dv6_21_22(10)(7)	213.184	5.829	156.305	9.796	1.069	0.002	1361.04	0	1602.04	0	0.698	0.036	199	45
fit_Dv6_21_22(10)(8)	220.979	5.022	174.202	3.018	1.195	0.004	1356.81	2.99	1600.77	0	0.783	0.003	177	46
fit_Dv6_21_22(10)(9)	160.561	0.052	143.359	0.096	1.306	0	1362.31	0	1605.84	0	0.909	0	278	44	x
												Mean est._Temp.[ｰC]:	181.929	24.9321
												Sample Location:	40.6588	-114.836
												Unit:	Pel
												n:	14
Dv6-21-22(2)
fit_Dv6_21_22(2)(1)	169.907	0.05	101.535	0.217	1.16	0.001	1339.55	0	1602.11	0	0.597	0.001	270	44	x
fit_Dv6_21_22(2)(10)	207.541	0.499	165.539	0.201	1.13	0.001	1331.94	0	1604.65	0	0.803	0	212	45
fit_Dv6_21_22(2)(11)	222.352	0.122	149.85	1.74	1.11	0	1348.43	0	1604.65	0	0.677	0.007	172	46
fit_Dv6_21_22(2)(12)	237.017	0.073	169.541	0.123	1.258	0	1359.85	0	1600.84	0	0.713	0	119	46
fit_Dv6_21_22(2)(13)	155.579	0.852	213.991	0.627	1.168	0.003	1315.45	0	1604.65	0	1.38	0.004	282	44	x
fit_Dv6_21_22(2)(14)	225.639	0.826	154.786	0.831	1.156	0.001	1348.43	0	1602.11	0	0.686	0.001	162	46
fit_Dv6_21_22(2)(15)	228.341	0.214	175.32	0.224	1.203	0.001	1344.63	0	1604.65	0	0.78	0	152	46
fit_Dv6_21_22(2)(2)	219.83	0.05	118.559	0.07	1.04	0	1339.55	0	1602.11	0	0.54	0	180	46
fit_Dv6_21_22(2)(3)	214.362	0.471	115.2	0.11	1.021	0	1335.75	0	1603.38	0	0.535	0.003	195	45
fit_Dv6_21_22(2)(4)	232.238	0.609	145.216	0.838	1.067	0.001	1340.82	0	1603.38	0	0.606	0.002	138	46
fit_Dv6_21_22(2)(5)	235.212	0.267	152.218	0.295	1.02	0	1350.97	0	1604.65	0	0.646	0.001	126	46
fit_Dv6_21_22(2)(6)	217.227	0.045	114.997	0.028	1.037	0	1333.21	0	1603.38	0	0.529	0	188	46
fit_Dv6_21_22(2)(7)	144.566	2.305	288.947	1.524	1.27	0.008	1312.92	0	1602.11	0	2.013	0.023	290	44	x
fit_Dv6_21_22(2)(8)	94.621	0.026	303.937	0.106	1.427	0.001	1316.72	0	1600.84	0	3.297	0	343	44	x
fit_Dv6_21_22(2)(9)	234.737	0.231	173.175	0.227	1.174	0	1358.58	0	1602.11	0	0.737	0	128	46
												Mean est._Temp.[ｰC]:	161.091	31.0756
												Sample Location:	40.6586	-114.805
												Unit:	Ppu
												n:	11
Dv6-21-22(3)
fit_Dv6_21_22(3)(1)	224.574	0.113	204.669	0.023	1.36	0	1372.41	0	1601.99	0	0.942	0.001	165	46
fit_Dv6_21_22(3)(10)	233.33	0.347	187.961	0.357	1.239	0.001	1371.14	0	1600.73	0	0.793	0	134	46
fit_Dv6_21_22(3)(11)	245.188	0.232	210.98	0.362	1.208	0.001	1362.26	0	1600.73	0	0.86	0.001	82	47	x
fit_Dv6_21_22(3)(12)	234.049	0.697	197.165	0.62	1.25	0.001	1359.73	0	1594.38	0	0.857	0.001	131	46
fit_Dv6_21_22(3)(13)	163.42	0.002	124.304	0.028	1.629	0	1371.14	0	1600.73	0	0.782	0	276	44
fit_Dv6_21_22(3)(14)	204.519	0.068	183.355	0.136	1.415	0.001	1380.02	0	1603.26	0	0.977	0.001	219	45
fit_Dv6_21_22(3)(15)	162.639	0.05	127.539	0.083	1.575	0	1366.07	0	1599.46	0	0.814	0	276	44
fit_Dv6_21_22(3)(2)	233.369	0.177	206.282	0.227	1.226	0	1359.73	0	1600.73	0	0.884	0	134	46
fit_Dv6_21_22(3)(3)	157.206	0.288	122.564	0.445	1.433	0.001	1374.95	0	1599.46	0	0.691	0.001	281	44
fit_Dv6_21_22(3)(4)	165.35	0.033	128.518	0.048	1.408	0	1364.8	0	1601.99	0	0.789	0	274	44
fit_Dv6_21_22(3)(5)	152.195	0.031	137.499	0.035	1.664	0	1373.68	0	1598.19	0	0.889	0	285	44
fit_Dv6_21_22(3)(6)	154.133	0.048	142.799	0.09	1.677	0	1378.75	0	1598.19	0	0.935	0	283	44
fit_Dv6_21_22(3)(7)	154.936	0.155	139.893	0.288	1.514	0.001	1374.95	0	1601.99	0	0.881	0.001	283	44
fit_Dv6_21_22(3)(8)	155.352	0.192	137.185	0.306	1.489	0.001	1360.99	0	1596.92	0	0.886	0.001	282	44
fit_Dv6_21_22(3)(9)	232.934	0.161	195.914	0.193	1.21	0.001	1359.73	0	1605.8	0	0.851	0	135	46
												Mean est._Temp.[ｰC]:	225.571	68.7501
												Sample Location:	40.6569	-114.809
												Unit:	Ppu
												n:	14
Dv6-21-22(4)
fit_Dv6_21_22(4)(1)	239.55	2.742	133.384	2.989	1.171	0.001	1350.85	0	1601.99	0	0.557	0.006	108	47
fit_Dv6_21_22(4)(10)	235.508	0.169	156.405	0.451	1.206	0.001	1345.77	0	1600.73	0	0.661	0.001	125	46
fit_Dv6_21_22(4)(11)	225.457	0.475	186.583	0.667	1.21	0.001	1352.12	0	1599.46	0	0.826	0.002	162	46
fit_Dv6_21_22(4)(12)	203.081	0.666	176.057	0.124	0.924	0.001	1345.77	0	1608.34	0	0.869	0.003	222	45
fit_Dv6_21_22(4)(13)	187.022	0.294	211.042	0.321	1.184	0.001	1316.6	0	1603.26	0	1.123	0.001	250	45
fit_Dv6_21_22(4)(14)	186.699	6.814	192.652	4.738	0.793	0.008	1335.63	0	1615.95	0	1.048	0.012	250	45
fit_Dv6_21_22(4)(15)	242.418	0.396	176.24	1.439	1.192	0.001	1353.38	0	1607.07	0	0.739	0.003	95	47	x
fit_Dv6_21_22(4)(2)	197.261	1.123	199.209	1.924	0.911	0.003	1340.7	0	1601.99	0	1.029	0.014	233	45
fit_Dv6_21_22(4)(3)	219.523	0.959	181.36	0.727	1.045	0.001	1340.7	0	1605.8	0	0.821	0.001	181	46
fit_Dv6_21_22(4)(4)	158.829	0.017	134.205	0.009	1.089	0	1341.97	0	1607.07	0	0.868	0	280	44	x
fit_Dv6_21_22(4)(5)	220.057	0.632	175.57	0.155	1.133	0.001	1341.97	0	1601.99	0	0.79	0.002	179	46
fit_Dv6_21_22(4)(6)	142.965	0.085	268.843	0.075	1.266	0	1316.6	0	1608.34	0	2.06	0.002	291	44	x
fit_Dv6_21_22(4)(7)	175.951	0.022	195.891	0.017	1.167	0	1324.21	0	1600.73	0	1.113	0	264	44	x
fit_Dv6_21_22(4)(8)	239.567	0.468	163.532	0.066	1.196	0	1359.73	0	1601.99	0	0.683	0.002	108	47
fit_Dv6_21_22(4)(9)	215.711	0.32	184.37	0.086	1.13	0	1352.12	0	1603.26	0	0.856	0.002	192	46
												Mean est._Temp.[ｰC]:	182.727	53.0605
												Sample Location:	40.655	-114.812
												Unit:	Ppu
												n:	11
Dv6-21-22(5)
fit_Dv6_21_22(5)(1)	242.148	0.816	200.13	0.806	1.144	0.001	1359.73	0	1603.26	0	0.826	0.001	96	47
fit_Dv6_21_22(5)(10)	240.293	0.214	184.923	0.288	1.122	0.001	1359.73	0	1604.53	0	0.769	0.001	105	47
fit_Dv6_21_22(5)(11)	232.359	0.202	173.125	0.175	1.105	0	1366.07	0	1603.26	0	0.742	0	137	46
fit_Dv6_21_22(5)(12)	245.173	0.078	196.372	0.108	1.143	0	1359.73	0	1604.53	0	0.8	0	82	47	x
fit_Dv6_21_22(5)(13)	167.4	0.015	132.731	0.04	1.259	0	1378.75	0	1608.34	0	0.747	0	272	44	x
fit_Dv6_21_22(5)(14)	2952839339969890	4175945376603280	30.1	0.008	0.953	0	1390.17	0	1612.14	0	0	0	-3.53032e+42	391431321755548	x
fit_Dv6_21_22(5)(15)	149.984	0.026	173.799	0.05	1.075	0	1317.87	0	1600.73	0	1.146	0	286	44	x
fit_Dv6_21_22(5)(2)	245.361	0.997	199.039	1.083	1.16	0	1367.76	6.577	1604.53	0	0.801	0.006	81	47	x
fit_Dv6_21_22(5)(3)	239.52	0.201	189.023	0.211	1.138	0	1360.99	0	1601.99	0	0.789	0	108	47
fit_Dv6_21_22(5)(4)	213.205	0.23	160.307	0.334	1.102	0.002	1364.8	0	1604.53	0	0.751	0.001	199	45
fit_Dv6_21_22(5)(5)	241.96	0.452	195.687	0.589	1.129	0	1360.99	0	1601.99	0	0.81	0.001	97	47
fit_Dv6_21_22(5)(6)	222.682	0.112	169.81	0.17	1.118	0	1363.53	0	1601.99	0	0.764	0	171	46
fit_Dv6_21_22(5)(7)	243.526	0.311	192.92	0.429	1.157	0.001	1359.73	0	1603.26	0	0.792	0.001	90	47
fit_Dv6_21_22(5)(8)	232.367	0.237	180.084	0.277	1.122	0	1369.87	0	1600.73	0	0.766	0	137	46
fit_Dv6_21_22(5)(9)	236.947	0.182	186.864	0.16	1.131	0	1362.26	0	1603.26	0	0.788	0	119	46
												Mean est._Temp.[ｰC]:	125.9	35.6634
												Sample Location:	40.6572	-114.817
												Unit:	Ppl
												n:	10
Dv6-21-22(6)
fit_Dv6_21_22(6)(1)	224.915	0.062	171.7	0.066	1.223	0	1361.04	0	1602.04	0	0.758	0	164	46
fit_Dv6_21_22(6)(10)	212.88	0.083	158.532	0.108	1.124	0.001	1358.51	0	1603.31	0	0.738	0.001	199	45
fit_Dv6_21_22(6)(11)	208.195	16.732	155.476	19.863	1.115	0.003	1353.85	13.155	1602.04	0	0.714	0.038	211	45
fit_Dv6_21_22(6)(12)	170.749	0.03	120.229	0.041	1.293	0	1366.12	0	1602.04	0	0.669	0	269	44	x
fit_Dv6_21_22(6)(13)	232.101	0.147	180.568	0.165	1.075	0	1366.12	0	1605.84	0	0.775	0	138	46
fit_Dv6_21_22(6)(14)	209.875	0.191	158.497	0.323	1.102	0.001	1372.46	0	1602.04	0	0.753	0.001	207	45
fit_Dv6_21_22(6)(15)	205.158	0.072	157.473	0.209	1.271	0	1362.31	0	1602.04	0	0.781	0.001	218	45
fit_Dv6_21_22(6)(2)	222.635	0.761	148.698	0.724	1.027	0.001	1342.02	0	1603.31	0	0.665	0.001	171	46
fit_Dv6_21_22(6)(3)	234.302	0.071	180.914	0.085	1.115	0	1357.24	0	1604.58	0	0.772	0	130	46
fit_Dv6_21_22(6)(4)	213.54	0.079	155.16	0.112	1.052	0	1362.31	0	1607.11	0	0.727	0	198	45
fit_Dv6_21_22(6)(5)	233.438	0.148	178.717	0.187	1.086	0	1364.85	0	1607.11	0	0.764	0	133	46
fit_Dv6_21_22(6)(6)	164.214	0.023	132.356	0.03	1.297	0	1371.19	0	1608.38	0	0.828	0	275	44	x
fit_Dv6_21_22(6)(7)	227.445	0.23	198.519	0.29	1.122	0.001	1366.12	0	1604.58	0	0.872	0	155	46
fit_Dv6_21_22(6)(8)	227.978	0.197	174.042	0.266	1.068	0	1364.85	0	1604.58	0	0.761	0	154	46
fit_Dv6_21_22(6)(9)	206.791	0.104	150.615	0.13	1.169	0.003	1353.43	0	1602.04	0	0.71	0.001	214	45
												Mean est._Temp.[ｰC]:	176.308	32.7983
												Sample Location:	40.6577	-114.82
												Unit:	Ppl
												n:	13
Dv6-21-22(7)
fit_Dv6_21_22(7)(1)	8.17957e+06	2.77106e+06	33.136	0.006	0.844	0	1316.65	0	1607.11	0	0	0	-7.5035e+16	1084277	x
fit_Dv6_21_22(7)(10)	178.287	0.409	158.123	0.403	0.934	0	1334.4	0	1604.58	0	0.887	0	261	44
fit_Dv6_21_22(7)(11)	179.739	0.498	152.612	0.372	0.914	0	1335.67	0	1605.84	0	0.847	0	260	44
fit_Dv6_21_22(7)(12)	161.049	0.248	138.208	0.482	0.857	0.001	1334.4	0	1604.58	0	0.859	0.003	278	44
fit_Dv6_21_22(7)(13)	184.579	0.114	144.903	0.089	0.977	0	1329.33	0	1602.04	0	0.792	0	253	45
fit_Dv6_21_22(7)(14)	162.077	0.066	153.731	0.067	0.924	0	1339.48	0	1607.11	0	0.953	0	277	44
fit_Dv6_21_22(7)(15)	174.468	0.06	142.303	0.041	0.832	0	1335.67	0	1608.38	0	0.816	0	265	44
fit_Dv6_21_22(7)(2)	182.43	0.159	137.88	0.105	0.967	0.001	1333.14	0	1605.84	0	0.758	0	256	44
fit_Dv6_21_22(7)(3)	171.53	0.274	145.291	0.156	0.908	0	1335.67	0	1603.31	0	0.85	0.001	268	44
fit_Dv6_21_22(7)(4)	183.634	0.337	155.875	0.343	0.94	0	1334.4	0	1603.31	0	0.849	0	255	44
fit_Dv6_21_22(7)(5)	165.67	0.048	133.597	0.048	0.872	0	1339.48	0	1607.11	0	0.808	0	274	44
fit_Dv6_21_22(7)(6)	162.032	0.21	140.667	0.146	0.856	0.001	1335.67	0	1605.84	0	0.868	0.002	277	44
fit_Dv6_21_22(7)(7)	154.154	0.308	109.171	0.557	0.773	0.001	1328.06	0	1605.84	0	0.709	0.002	283	44
fit_Dv6_21_22(7)(8)	156.437	5.304	117.567	7.298	0.881	0.008	1328.06	0	1604.58	0	0.751	0.022	281	44
fit_Dv6_21_22(7)(9)	169.468	0.18	143.131	0.142	0.836	0	1328.06	0	1605.84	0	0.833	0.002	270	44
												Mean est._Temp.[ｰC]:	268.429	10.2034
												Sample Location:	40.6582	-114.824
												Unit:	Ppl/Pe
												n:	14
Dv6-21-22(8)
fit_Dv6_21_22(8)(1)	226.757	0.144	166.875	0.234	1.217	0	1361.04	0	1602.04	0	0.732	0	158	46
fit_Dv6_21_22(8)(10)	227.811	0.246	167.691	0.294	1.152	0.001	1362.31	0	1603.31	0	0.734	0	154	46
fit_Dv6_21_22(8)(11)	236.398	0.253	180.15	0.234	1.206	0.001	1363.58	0	1602.04	0	0.759	0.001	121	46
fit_Dv6_21_22(8)(12)	226.834	0.042	148.34	0.112	1.121	0.001	1340.75	0	1604.58	0	0.645	0	158	46
fit_Dv6_21_22(8)(13)	238.236	0.514	177.004	0.353	1.221	0	1368.65	0	1600.77	0	0.726	0.001	114	46
fit_Dv6_21_22(8)(14)	242.235	0.38	184.732	0.509	1.177	0.001	1358.51	0	1602.04	0	0.762	0.001	96	47	x
fit_Dv6_21_22(8)(15)	194.641	1.384	126.304	1.59	0.976	0.001	1331.87	0	1604.58	0	0.646	0.005	238	45
fit_Dv6_21_22(8)(2)	241.732	0.609	188.604	0.572	1.165	0.001	1372.46	0	1602.04	0	0.762	0.001	98	47	x
fit_Dv6_21_22(8)(3)	230.064	0.111	177.654	0.137	1.217	0.001	1366.12	0	1599.5	0	0.77	0	146	46
fit_Dv6_21_22(8)(4)	223.813	0.059	150.739	0.218	1.121	0	1340.75	0	1602.04	0	0.665	0.001	168	46
fit_Dv6_21_22(8)(5)	207.423	0.062	141.817	0.066	1.188	0.001	1366.12	0	1602.04	0	0.682	0	213	45
fit_Dv6_21_22(8)(6)	241.659	0.283	189.457	0.38	1.203	0.001	1361.04	0	1603.31	0	0.786	0.001	99	47	x
fit_Dv6_21_22(8)(7)	237.429	0.382	185.495	0.424	1.212	0.001	1371.19	0	1603.31	0	0.772	0.001	117	46
fit_Dv6_21_22(8)(8)	241.353	0.676	190.687	0.452	1.219	0.001	1366.12	0	1599.5	0	0.788	0	100	47	x
fit_Dv6_21_22(8)(9)	229.803	0.117	177.722	0.011	1.228	0.001	1366.12	0	1602.04	0	0.769	0	147	46
												Mean est._Temp.[ｰC]:	157.636	38.4585
												Sample Location:	40.6581	-114.828
												Unit:	Peu
												n:	11
Dv6-21-22(9)
fit_Dv6_21_22(9)(1)	235.236	0.775	182.569	0.781	1.242	0.002	1373.73	0	1602.04	0	0.755	0.001	126	46
fit_Dv6_21_22(9)(10)	236.537	1.256	182.729	1.696	1.195	0.003	1364.85	0	1603.31	0	0.768	0.003	121	46
fit_Dv6_21_22(9)(11)	245.84	1.172	194.23	2.733	1.227	0	1361.04	0	1600.77	0	0.79	0.008	79	47
fit_Dv6_21_22(9)(12)	244.122	0.093	184.391	0.692	1.212	0	1367.38	0	1602.04	0	0.748	0.002	87	47
fit_Dv6_21_22(9)(13)	241.358	0.092	177.117	0.191	1.2	0	1359.77	0	1602.04	0	0.734	0.001	100	47
fit_Dv6_21_22(9)(14)	245.913	0.428	192.864	0.161	1.185	0.001	1363.58	0	1602.04	0	0.784	0.001	79	47
fit_Dv6_21_22(9)(15)	240.289	3.646	189.541	3.508	1.235	0.001	1366.12	0	1598.23	0	0.787	0.003	105	47
fit_Dv6_21_22(9)(2)	227.665	0.285	188.375	0.258	1.208	0.001	1367.38	0	1602.04	0	0.819	0	155	46
fit_Dv6_21_22(9)(3)	244.012	0.517	184.091	10.08	1.232	0.001	1366.12	0	1594.43	0	0.759	0.046	88	47
fit_Dv6_21_22(9)(4)	243.31	0.503	193.17	0.644	1.217	0	1362.31	0	1599.5	0	0.793	0.001	91	47
fit_Dv6_21_22(9)(5)	222.949	2.071	169.523	3.284	1.207	0.002	1361.04	0	1600.77	0	0.754	0.007	170	46
fit_Dv6_21_22(9)(6)	245.983	0.177	186.851	0.26	1.226	0.001	1361.04	0	1604.58	0	0.769	0.001	78	47
fit_Dv6_21_22(9)(7)	230.941	0.143	173.323	0.149	1.201	0	1358.51	0	1600.77	0	0.75	0	143	46
fit_Dv6_21_22(9)(8)	234.133	0.331	171.694	0.312	1.228	0	1364.85	0	1602.04	0	0.73	0	131	46
fit_Dv6_21_22(9)(9)	239.025	3.696	183.096	3.369	1.226	0.001	1364.85	0	1600.77	0	0.763	0.002	110	47
												Mean est._Temp.[ｰC]:	110.867	29.2352
												Sample Location:	40.6583	-114.831
												Unit:	Peu
												n:	15
Dv6-22-22(1)
fit_Dv6_22_22(1)(1)	164.545	0.253	112.101	0.313	0.756	0	1331.81	0	1605.79	0	0.681	0.001	275	44
fit_Dv6_22_22(1)(10)	134.186	1.704	136.91	1.003	0.711	0.001	1325.47	0	1605.79	0	1.02	0.007	298	44
fit_Dv6_22_22(1)(11)	163.343	0.071	120.089	0.113	0.75	0	1330.54	0	1608.33	0	0.737	0.001	276	44
fit_Dv6_22_22(1)(12)	158.648	2.35	119.867	2.526	0.764	0.003	1334.35	0	1607.06	0	0.755	0.005	280	44
fit_Dv6_22_22(1)(13)	164.579	1.546	110.932	1.534	0.811	0.001	1330.54	0	1605.79	0	0.673	0.003	275	44
fit_Dv6_22_22(1)(14)	162.788	0.205	112.863	0.228	0.751	0.001	1335.62	0	1605.79	0	0.695	0.001	276	44
fit_Dv6_22_22(1)(15)	159.895	0.304	109.342	0.104	0.755	0	1334.35	0	1605.79	0	0.684	0.001	279	44
fit_Dv6_22_22(1)(2)	162.606	0.173	106.431	0.115	0.755	0	1334.35	0	1605.79	0	0.654	0	277	44
fit_Dv6_22_22(1)(3)	165.399	0.041	110.16	0.263	0.822	0.001	1333.08	0	1604.52	0	0.666	0.002	274	44
fit_Dv6_22_22(1)(4)	162.276	0.115	108.032	0.191	0.808	0	1329.27	0	1604.52	0	0.664	0.001	277	44
fit_Dv6_22_22(1)(5)	166.644	0.063	112.122	0.059	0.753	0	1334.35	0	1605.79	0	0.673	0	273	44
fit_Dv6_22_22(1)(6)	163.937	0.499	108.131	0.271	0.81	0.001	1333.08	0	1605.79	0	0.659	0	275	44
fit_Dv6_22_22(1)(7)	162.137	0.92	107.812	0.727	0.832	0.001	1333.08	0	1604.52	0	0.664	0.001	277	44
fit_Dv6_22_22(1)(8)	160.253	0.133	106.228	0.11	0.798	0	1330.54	0	1604.52	0	0.663	0	278	44
fit_Dv6_22_22(1)(9)	165.819	0.859	111.495	1.116	0.817	0.001	1332.65	0.598	1605.79	0	0.672	0.003	274	44
												Mean est._Temp.[ｰC]:	277.6	5.96178
												Sample Location:	40.1503	-115.548
												Unit:	Mpj
												n:	15
Dv6-22-22(12)
fit_Dv6_22_22(12)(1)	127.502	0.241	148.324	0.436	0.897	0	1339.42	0	1607.06	0	1.163	0.002	303	44
fit_Dv6_22_22(12)(10)	144.664	0.026	117.463	0.016	0.872	0	1340.69	0	1604.52	0	0.812	0	290	44
fit_Dv6_22_22(12)(11)	136.265	0.162	133.08	0.215	0.791	0.001	1341.96	0	1607.06	0	0.974	0.001	296	44
fit_Dv6_22_22(12)(12)	120.309	0.383	116.707	0.308	0.766	0	1341.96	0	1607.06	0	0.969	0.001	309	44
fit_Dv6_22_22(12)(13)	142.533	0.233	131.795	0.222	0.848	0.001	1343.22	0	1607.06	0	0.923	0.001	291	44
fit_Dv6_22_22(12)(14)	146.302	0.974	125.581	0.82	0.819	0	1336.88	0	1605.79	0	0.856	0	289	44
fit_Dv6_22_22(12)(15)	123.947	2.41	119.727	1.807	0.811	0.003	1339.42	0	1605.79	0	0.961	0.005	306	44
fit_Dv6_22_22(12)(2)	159.694	0.457	148.99	0.291	0.901	0.004	1344.49	0	1608.33	0	0.935	0.001	279	44
fit_Dv6_22_22(12)(3)	149.411	0.064	127.719	0.032	0.823	0.001	1335.62	0	1608.33	0	0.863	0	287	44
fit_Dv6_22_22(12)(4)	165.036	1.94	129.195	0.123	0.9	0.001	1339.42	0	1607.06	0	0.785	0.009	274	44
fit_Dv6_22_22(12)(5)	138.752	0.064	140.559	0.108	0.837	0.001	1339.42	0	1604.52	0	1.019	0	294	44
fit_Dv6_22_22(12)(6)	159.345	0.044	124.503	0.03	0.857	0	1334.35	0	1603.25	0	0.784	0	279	44
fit_Dv6_22_22(12)(7)	165.738	0.147	125.692	0.1	0.862	0	1333.08	0	1605.79	0	0.755	0	274	44
fit_Dv6_22_22(12)(8)	157.107	0.071	128.356	0.071	0.827	0	1339.42	0	1605.79	0	0.817	0	281	44
fit_Dv6_22_22(12)(9)	134.821	0.201	109.416	0.21	0.872	0	1336.88	0	1605.79	0	0.814	0	297	44
												Mean est._Temp.[ｰC]:	289.933	11.1257
												Sample Location:	40.1535	-115.557
												Unit:	Mpj
												n:	15
Dv6-22-22(14)
fit_Dv6_22_22(14)(1)	115.653	2.398	151.991	2.305	0.898	0.008	1345.76	0	1599.45	0	1.358	0.011	314	44
fit_Dv6_22_22(14)(10)	115.574	2.308	153.694	1.718	0.952	0	1348.3	0	1598.18	0	1.365	0.011	314	44
fit_Dv6_22_22(14)(11)	139.784	10.338	156.728	7.428	0.924	0.009	1340.69	0	1604.52	0	1.113	0.031	293	44
fit_Dv6_22_22(14)(12)	119.809	1.486	155.719	0.891	0.977	0.006	1347.03	0	1601.98	0	1.303	0.009	310	44
fit_Dv6_22_22(14)(13)	137.306	0.228	143.651	0.118	0.849	0.001	1343.22	0	1607.06	0	1.046	0.001	295	44
fit_Dv6_22_22(14)(14)	124.477	0.142	151.863	0.07	0.869	0.002	1344.49	0	1608.33	0	1.223	0.001	305	44
fit_Dv6_22_22(14)(15)	140.047	0.782	133.804	1.008	0.832	0.001	1343.22	0	1608.33	0	0.948	0.002	293	44
fit_Dv6_22_22(14)(16)	109.334	1.062	133.497	1.725	0.855	0.001	1347.03	0	1605.79	0	1.221	0.005	321	44
fit_Dv6_22_22(14)(2)	126.316	0.375	240.999	0.46	1.004	0.002	1329.27	0	1604.52	0	1.908	0.005	304	44
fit_Dv6_22_22(14)(3)	106.815	0.144	166.262	0.273	0.933	0	1347.03	0	1591.84	0	1.587	0.001	325	44
fit_Dv6_22_22(14)(4)	122.15	0.178	161.145	0.223	0.909	0.001	1348.3	0	1604.52	0	1.316	0.001	308	44
fit_Dv6_22_22(14)(5)	113.397	2.34	152.851	2.306	1.012	0.002	1349.57	0	1605.79	0	1.345	0.007	316	44
fit_Dv6_22_22(14)(6)	114.86	0.072	156.472	0.147	0.926	0	1349.57	0	1608.33	0	1.355	0	315	44
fit_Dv6_22_22(14)(7)	115.123	0.113	158.624	0.11	0.895	0	1347.03	0	1604.52	0	1.378	0.001	315	44
fit_Dv6_22_22(14)(8)	104.629	0.023	145.276	0.086	0.91	0.001	1347.03	0	1613.4	0	1.407	0.001	327	44
fit_Dv6_22_22(14)(9)	126.176	0.707	161.094	1.07	0.947	0	1347.03	0	1607.06	0	1.275	0.001	304	44
												Mean est._Temp.[ｰC]:	309.938	10.5101
												Sample Location:	40.154	-115.563
												Unit:	Dgd
												n:	16
Dv6-22-22(15)
fit_Dv6_22_22(15)(1)	123.341	0.372	160.442	0.093	0.808	0	1343.28	0	1607.11	0	1.3	0.004	306	44
fit_Dv6_22_22(15)(10)	128.073	0.316	165.697	0.418	0.833	0	1342.02	0	1602.04	0	1.317	0.001	302	44
fit_Dv6_22_22(15)(11)	141.345	0.712	163.015	1.069	0.841	0.001	1344.55	0	1604.58	0	1.153	0.002	292	44
fit_Dv6_22_22(15)(12)	105.399	0.303	131.236	0.274	0.819	0.001	1343.28	0	1603.31	0	1.245	0.001	326	44
fit_Dv6_22_22(15)(13)	128.96	0.16	153.795	0.107	0.764	0.002	1339.48	0	1607.11	0	1.196	0.001	302	44
fit_Dv6_22_22(15)(14)	129.878	0.187	159.623	0.093	0.806	0	1343.28	0	1605.84	0	1.219	0.001	301	44
fit_Dv6_22_22(15)(15)	138.706	0.206	160.979	0.11	0.906	0	1340.75	0	1604.58	0	1.159	0.001	294	44
fit_Dv6_22_22(15)(2)	118.251	0.327	160.883	0.307	0.858	0.001	1343.28	0	1603.31	0	1.369	0.001	311	44
fit_Dv6_22_22(15)(3)	121.842	0.173	166.721	0.127	0.798	0.001	1342.02	0	1605.84	0	1.368	0.002	308	44
fit_Dv6_22_22(15)(4)	123.598	0.651	169.425	0.783	0.849	0.001	1343.28	0	1605.84	0	1.371	0.001	306	44
fit_Dv6_22_22(15)(5)	120.769	0.611	166.144	0.783	0.826	0	1344.55	0	1604.58	0	1.365	0.001	309	44
fit_Dv6_22_22(15)(6)	118.728	0.432	151.434	0.545	0.794	0.001	1343.28	0	1605.84	0	1.273	0	311	44
fit_Dv6_22_22(15)(7)	131.652	0.371	172.837	0.663	0.827	0.001	1343.28	0	1608.38	0	1.315	0.001	299	44
fit_Dv6_22_22(15)(8)	117.037	0.32	160.569	0.375	0.888	0	1342.02	0	1604.58	0	1.371	0.001	313	44
fit_Dv6_22_22(15)(9)	135.221	0.213	146.803	0.228	0.84	0	1340.75	0	1604.58	0	1.086	0	297	44
												Mean est._Temp.[ｰC]:	305.133	8.56794
												Sample Location:	40.1582	-115.572
												Unit:	Dn
												n:	15
Dv6-22-22(16)
fit_Dv6_22_22(16)(1)	151.027	0.177	235.137	1.676	0.983	0.001	1342.02	0	1599.5	0	1.579	0.013	285	44
fit_Dv6_22_22(16)(10)	129.557	0.159	177.498	0.1	0.998	0	1344.55	0	1603.31	0	1.369	0.001	301	44
fit_Dv6_22_22(16)(11)	170.057	1.377	240.048	6.25	0.912	0.003	1340.75	0	1602.04	0	1.419	0.026	270	44
fit_Dv6_22_22(16)(12)	147.668	0.143	181.08	0.3	0.863	0	1342.02	0	1603.31	0	1.221	0.001	288	44
fit_Dv6_22_22(16)(13)	141.237	0.07	206.614	0.18	0.963	0	1344.55	0	1602.04	0	1.454	0.001	292	44
fit_Dv6_22_22(16)(14)	148.857	0.48	249.883	0.521	1.068	0.002	1345.82	0	1594.43	0	1.821	0.004	287	44
fit_Dv6_22_22(16)(15)	179.83	0.269	264.577	0.275	0.998	0.001	1344.55	0	1602.04	0	1.468	0.002	259	44
fit_Dv6_22_22(16)(2)	142.366	0.182	267.469	1.791	0.851	0.002	1347.09	0	1602.04	0	1.861	0.014	292	44
fit_Dv6_22_22(16)(3)	151.743	0.652	238.997	0.966	0.866	0.004	1342.02	0	1602.04	0	1.579	0.014	285	44
fit_Dv6_22_22(16)(4)	131.428	1.985	204.864	0.29	0.822	0.003	1345.82	0	1605.84	0	1.546	0.022	300	44
fit_Dv6_22_22(16)(5)	184.08	2.13	250.328	5.629	0.778	0.002	1342.02	0	1607.11	0	1.355	0.037	254	45
fit_Dv6_22_22(16)(6)	121.851	0.017	255.224	0.532	0.935	0.001	1345.82	0	1602.04	0	2.119	0.003	308	44
fit_Dv6_22_22(16)(7)	108.61	0.297	183.834	0.495	0.98	0.001	1343.28	0	1602.04	0	1.69	0.001	322	44
fit_Dv6_22_22(16)(8)	110.127	4.099	186.781	9.407	0.991	0.007	1344.55	0	1602.04	0	1.695	0.022	320	44
fit_Dv6_22_22(16)(9)	122.831	0.246	164.283	0.332	0.928	0	1343.28	0	1600.77	0	1.355	0	307	44
												Mean est._Temp.[ｰC]:	291.333	19.7472
												Sample Location:	40.1573	-115.578
												Unit:	Slm
												n:	15
Dv6-22-22(18)
fit_Dv6_22_22(18)(1)	124.567	0.274	234.596	0.286	0.981	0.001	1344.55	0	1599.5	0	1.914	0.005	305	44
fit_Dv6_22_22(18)(10)	113.933	0.277	217.516	0.155	1.017	0	1345.82	0	1598.23	0	1.919	0.004	316	44
fit_Dv6_22_22(18)(11)	154.911	9.785	200.231	13.096	0.754	0.008	1345.82	0	1602.04	0	1.243	0.002	283	44
fit_Dv6_22_22(18)(12)	97.158	0.104	171.024	0.161	0.984	0.001	1345.82	0	1602.04	0	1.765	0.002	339	44
fit_Dv6_22_22(18)(13)	150.491	9.204	161.61	9.792	0.679	0.001	1347.09	0	1603.31	0	1.053	0.003	286	44
fit_Dv6_22_22(18)(14)	88.586	0.219	169.775	0.357	0.988	0.002	1345.82	0	1602.04	0	1.918	0.001	355	44
fit_Dv6_22_22(18)(15)	120.704	0.142	183.901	0.127	0.827	0	1345.82	0	1602.04	0	1.532	0.001	309	44
fit_Dv6_22_22(18)(2)	135.279	4.05	247.066	4.066	0.962	0.005	1344.55	0	1602.04	0	1.783	0.052	297	44
fit_Dv6_22_22(18)(3)	133.82	0.609	203.292	0.338	0.768	0.004	1343.28	0	1603.31	0	1.539	0.02	298	44
fit_Dv6_22_22(18)(4)	133.721	0.04	229.633	0.111	0.84	0	1344.55	0	1603.31	0	1.722	0.001	298	44
fit_Dv6_22_22(18)(5)	169.714	16.524	264.846	25.959	0.827	0.001	1344.55	0	1604.58	0	1.588	0.003	270	44
fit_Dv6_22_22(18)(6)	131.415	0.083	216.061	0.332	0.844	0	1347.09	0	1605.84	0	1.672	0.001	300	44
fit_Dv6_22_22(18)(7)	113.067	0.109	175.759	0.168	0.981	0	1347.09	0	1600.77	0	1.546	0	317	44
fit_Dv6_22_22(18)(8)	153.95	0.103	232.606	0.191	0.767	0.001	1343.28	0	1608.38	0	1.513	0.001	283	44
fit_Dv6_22_22(18)(9)	135.006	0.069	190.567	0.507	0.761	0.001	1343.28	0	1602.04	0	1.452	0.002	297	44
												Mean est._Temp.[ｰC]:	303.533	21.8922
												Sample Location:	40.157	-115.589
												Unit:	Slm
												n:	15
Dv6-22-22(2)
fit_Dv6_22_22(2)(1)	183.026	0.111	120.282	0.074	0.873	0	1333.08	0	1605.79	0	0.656	0	255	44
fit_Dv6_22_22(2)(10)	174.758	0.066	109.892	0.05	0.822	0	1331.81	0	1604.52	0	0.63	0	265	44
fit_Dv6_22_22(2)(11)	170.106	3.371	104.072	2.634	0.758	0.009	1333.08	0	1605.79	0	0.61	0.004	270	44
fit_Dv6_22_22(2)(12)	172.168	0.243	107.277	0.182	0.794	0.001	1331.81	0	1605.79	0	0.618	0	268	44
fit_Dv6_22_22(2)(13)	153.016	0.143	94.228	0.122	0.713	0	1328	0	1605.79	0	0.613	0	284	44
fit_Dv6_22_22(2)(14)	179.799	0.029	118.372	0.055	0.812	0	1335.62	0	1605.79	0	0.657	0	259	44
fit_Dv6_22_22(2)(15)	173.29	1.699	117.794	1.855	0.85	0.001	1331.81	0	1605.79	0	0.678	0.006	267	44
fit_Dv6_22_22(2)(2)	187.781	0.942	125.947	0.442	0.934	0.001	1335.62	0	1604.52	0	0.671	0.004	249	45
fit_Dv6_22_22(2)(3)	162.594	0.037	95.524	0.017	0.788	0	1328	0	1604.52	0	0.585	0	277	44
fit_Dv6_22_22(2)(4)	182.237	1.212	123.877	1.801	0.846	0.001	1335.62	0	1605.79	0	0.679	0.006	256	44
fit_Dv6_22_22(2)(5)	178.55	0.367	111.556	0.252	0.832	0.004	1330.54	0	1605.79	0	0.621	0	261	44
fit_Dv6_22_22(2)(6)	175.044	0.285	116.233	1.104	0.83	0.001	1331.81	0	1605.79	0	0.663	0.006	265	44
fit_Dv6_22_22(2)(7)	203.116	0.116	139.993	0.231	0.917	0	1340.69	0	1605.79	0	0.687	0.001	222	45
fit_Dv6_22_22(2)(8)	174.394	3.621	109.902	0.833	0.799	0.001	1333.08	0	1605.79	0	0.63	0.009	266	44
fit_Dv6_22_22(2)(9)	173.083	1.37	114.194	0.517	0.83	0.001	1333.08	0	1605.79	0	0.66	0.003	267	44
												Mean est._Temp.[ｰC]:	262.067	14.033
												Sample Location:	40.1488	-115.541
												Unit:	Mpj
												n:	15
Dv6-22-22(3)
fit_Dv6_22_22(3)(1)	201.785	0.339	137.027	0.236	0.89	0	1334.35	0	1605.79	0	0.678	0	225	45
fit_Dv6_22_22(3)(10)	204.092	0.899	138.452	0.71	0.902	0.001	1338.15	0	1605.79	0	0.678	0	220	45
fit_Dv6_22_22(3)(11)	201.394	1.089	135.724	1.12	0.887	0.001	1339.42	0	1605.79	0	0.673	0.002	226	45
fit_Dv6_22_22(3)(12)	182.657	0.079	137.695	0.074	0.981	0	1336.88	0	1603.25	0	0.753	0	256	44
fit_Dv6_22_22(3)(13)	160.396	0.023	143.417	0.063	0.787	0	1328	0	1608.33	0	0.896	0	278	44
fit_Dv6_22_22(3)(14)	196.522	0.244	128.975	0.198	0.937	0	1334.35	0	1604.52	0	0.656	0	235	45
fit_Dv6_22_22(3)(15)	192.865	0.277	125.899	0.276	0.895	0	1335.62	0	1605.79	0	0.653	0	241	45
fit_Dv6_22_22(3)(2)	175.664	1.637	140.187	2.203	0.798	0.002	1328	0	1605.79	0	0.796	0.007	264	44
fit_Dv6_22_22(3)(3)	159.885	0.037	138.342	0.06	0.923	0	1326.74	0	1605.79	0	0.864	0	279	44
fit_Dv6_22_22(3)(4)	195.315	0.072	130.838	0.102	0.882	0	1336.88	0	1604.52	0	0.67	0	237	45
fit_Dv6_22_22(3)(5)	146.6	0.037	157.149	0.205	0.845	0.001	1328	0	1605.79	0	1.066	0.001	289	44
fit_Dv6_22_22(3)(6)	202.039	0.157	138.925	0.144	0.918	0.001	1336.88	0	1604.52	0	0.691	0	224	45
fit_Dv6_22_22(3)(7)	194.286	0.152	130.195	0.125	0.884	0	1336.88	0	1605.79	0	0.669	0	239	45
fit_Dv6_22_22(3)(8)	180.876	0.217	147.235	0.222	0.823	0.001	1331.81	0	1605.79	0	0.815	0	258	44
fit_Dv6_22_22(3)(9)	211.284	1.06	144.244	1.207	1.019	0.001	1336.88	0	1603.25	0	0.683	0.002	203	45
												Mean est._Temp.[ｰC]:	244.933	24.8408
												Sample Location:	40.1455	-115.534
												Unit:	Ddg
												n:	15
Dv6-22-22(4)
fit_Dv6_22_22(4)(1)	127.245	0.081	127.848	0.114	1.057	0	1338.21	0	1608.38	0	1.048	0	303	44
fit_Dv6_22_22(4)(10)	131.893	2.28	138.516	1.465	0.955	0.001	1345.82	0	1604.58	0	1.05	0.007	299	44
fit_Dv6_22_22(4)(11)	127.835	0.079	125.177	0.085	1.04	0	1336.94	0	1605.84	0	0.985	0	303	44
fit_Dv6_22_22(4)(12)	111.06	0.09	135.265	0.277	0.938	0.001	1352.16	0	1602.04	0	1.228	0.003	319	44
fit_Dv6_22_22(4)(13)	131.358	0.255	137.634	0.302	0.948	0	1348.36	0	1605.84	0	1.042	0.001	300	44
fit_Dv6_22_22(4)(14)	154.191	0.387	146.96	0.544	0.965	0.001	1343.28	0	1604.58	0	0.955	0.002	283	44
fit_Dv6_22_22(4)(15)	97.517	0.062	126.866	0.095	1.024	0	1347.09	0	1602.04	0	1.293	0	338	44
fit_Dv6_22_22(4)(2)	108.183	0.028	125.739	0.014	1.122	0	1344.55	0	1602.04	0	1.165	0	323	44
fit_Dv6_22_22(4)(3)	121.041	0.228	133.372	0.277	1.049	0	1347.09	0	1609.65	0	1.182	0	309	44
fit_Dv6_22_22(4)(4)	115.468	0.038	127.829	0.059	1.025	0	1343.28	0	1604.58	0	1.114	0	314	44
fit_Dv6_22_22(4)(5)	123.287	0.168	136.428	0.146	0.943	0.001	1344.55	0	1609.65	0	1.109	0.001	306	44
fit_Dv6_22_22(4)(6)	98.685	0.145	128.975	0.227	1.028	0	1347.09	0	1604.58	0	1.308	0	336	44
fit_Dv6_22_22(4)(7)	100.29	0.088	125.703	0.131	0.996	0	1345.82	0	1602.04	0	1.253	0	334	44
fit_Dv6_22_22(4)(8)	102.631	0.029	128.369	0.039	1.062	0	1340.75	0	1604.58	0	1.25	0	330	44
fit_Dv6_22_22(4)(9)	93.383	0.089	130.295	0.169	1.05	0	1344.55	0	1608.38	0	1.462	0.001	345	44
												Mean est._Temp.[ｰC]:	316.133	17.7839
												Sample Location:	40.2009	-115.541
												Unit:	Ddg
												n:	15
Dv6-22-22(5)
fit_Dv6_22_22(5)(1)	87.766	5.684	163.951	6.07	1.02	0.01	1348.38	0	1595.72	0	1.915	0.035	356	44
fit_Dv6_22_22(5)(10)	76.531	0.019	141.72	0.082	1.02	0	1347.11	0	1598.26	0	1.874	0.001	383	44
fit_Dv6_22_22(5)(11)	87.106	0.024	157.936	0.022	1.104	0	1348.38	0	1602.06	0	1.813	0.001	358	44
fit_Dv6_22_22(5)(12)	103.011	0.134	162.941	0.061	0.991	0.001	1347.11	0	1602.06	0	1.589	0.002	330	44
fit_Dv6_22_22(5)(13)	87.693	0.048	150.788	0.073	1.113	0	1344.58	0	1600.79	0	1.714	0	356	44
fit_Dv6_22_22(5)(14)	98.682	0.021	159.597	0.04	1.09	0	1343.31	0	1608.4	0	1.698	0	336	44
fit_Dv6_22_22(5)(15)	125.034	0.015	174.571	0.044	1.053	0	1347.11	0	1608.4	0	1.427	0	305	44
fit_Dv6_22_22(5)(2)	111.436	0.607	151.964	0.794	0.907	0.001	1344.58	0	1600.79	0	1.382	0.001	319	44
fit_Dv6_22_22(5)(3)	98.626	1.251	159.683	1.951	0.935	0.007	1348.38	0	1595.72	0	1.628	0.002	336	44
fit_Dv6_22_22(5)(4)	100.235	0.044	170.067	0.018	0.973	0.002	1347.11	0	1593.18	0	1.74	0.002	334	44
fit_Dv6_22_22(5)(5)	92.098	0.049	170.995	0.12	0.992	0	1349.65	0	1595.72	0	1.844	0.001	348	44
fit_Dv6_22_22(5)(6)	90.496	0.082	154.109	0.034	0.937	0.001	1345.84	0	1602.06	0	1.694	0.002	351	44
fit_Dv6_22_22(5)(7)	91.993	2.445	161.088	2.843	0.963	0.004	1345.84	0	1599.52	0	1.747	0.031	348	44
fit_Dv6_22_22(5)(8)	84.499	0.071	137	0.088	0.999	0	1349.65	0	1604.6	0	1.617	0	363	44
fit_Dv6_22_22(5)(9)	101.142	0.063	164.551	0.322	1.021	0.002	1347.11	0	1595.72	0	1.675	0.001	333	44
												Mean est._Temp.[ｰC]:	343.733	19.1553
												Sample Location:	40.1944	-115.542
												Unit:	Ddg
												n:	15
Dv6-22-22(6)
fit_Dv6_22_22(6)(1)	81.515	0.04	148.295	0.227	0.972	0.001	1345.84	0	1603.33	0	1.82	0.001	370	44
fit_Dv6_22_22(6)(10)	90.92	0.195	149.603	0.109	0.979	0	1347.11	0	1598.26	0	1.649	0.003	350	44
fit_Dv6_22_22(6)(11)	120.33	0.119	127.907	0.055	0.923	0	1343.31	0	1603.33	0	1.063	0.001	309	44
fit_Dv6_22_22(6)(12)	93.334	0.022	138.946	0.19	0.975	0.002	1344.58	0	1602.06	0	1.504	0.002	345	44
fit_Dv6_22_22(6)(13)	108.532	0.021	151.191	0.367	0.871	0.001	1344.58	0	1605.87	0	1.404	0.004	322	44
fit_Dv6_22_22(6)(14)	128.441	0.276	163.259	0.219	0.917	0.001	1344.58	0	1603.33	0	1.272	0.002	302	44
fit_Dv6_22_22(6)(15)	85.796	0.018	152.075	0.046	0.97	0.001	1343.31	0	1598.26	0	1.788	0.001	360	44
fit_Dv6_22_22(6)(2)	162.956	8.451	215.248	1.355	1.008	0.006	1345	0.598	1590.64	0	1.342	0.074	276	44
fit_Dv6_22_22(6)(3)	95.395	0.272	154.615	1.043	1.13	0.001	1345.84	0	1593.18	0	1.615	0.016	342	44
fit_Dv6_22_22(6)(4)	91.947	0.078	151.162	0.088	0.968	0	1347.11	0	1594.45	0	1.648	0.002	348	44
fit_Dv6_22_22(6)(5)	82.682	0.011	148.971	0.103	1.008	0	1347.11	0	1599.52	0	1.804	0.001	367	44
fit_Dv6_22_22(6)(6)	96.797	0.05	138.763	0.041	0.957	0.001	1347.11	0	1609.67	0	1.478	0.001	339	44
fit_Dv6_22_22(6)(7)	94.693	0.124	143.416	3.557	1.335	0.008	1347.11	0	1590.64	0	1.52	0.034	343	44
fit_Dv6_22_22(6)(8)	130.735	0.133	135.906	0.16	0.986	0	1338.23	0	1608.4	0	1.063	0	300	44
fit_Dv6_22_22(6)(9)	91.727	0.036	140.634	0.26	0.956	0	1345.84	0	1602.06	0	1.558	0.003	348	44
												Mean est._Temp.[ｰC]:	334.733	27.1305
												Sample Location:	40.1896	-115.542
												Unit:	Ddg
												n:	15
Dv6-22-22(7)
fit_Dv6_22_22(7)(1)	118.087	0.554	189.577	0.714	1.044	0.001	1329.35	0	1610.94	0	1.804	0.001	311	44
fit_Dv6_22_22(7)(10)	101.086	0.032	129.83	0.155	0.905	0	1344.58	0	1602.06	0	1.314	0.001	333	44
fit_Dv6_22_22(7)(11)	97.765	0.003	113.952	0.015	0.911	0	1342.04	0	1607.13	0	1.185	0	338	44
fit_Dv6_22_22(7)(12)	177.742	0.051	236.488	0.275	0.869	0	1340.77	0	1607.13	0	1.298	0.002	262	44
fit_Dv6_22_22(7)(13)	126.176	0.131	164.587	0.175	1.019	0	1348.38	0	1604.6	0	1.236	0	304	44
fit_Dv6_22_22(7)(14)	106.866	0.019	115.716	0.045	0.859	0	1340.77	0	1607.13	0	1.089	0	324	44
fit_Dv6_22_22(7)(15)	148.311	0.564	133.661	0.441	0.874	0	1339.5	0	1604.6	0	0.901	0	287	44
fit_Dv6_22_22(7)(2)	122.71	0.019	263.945	0.051	1.201	0	1314.13	0	1600.79	0	2.139	0	307	44
fit_Dv6_22_22(7)(3)	131.531	0.409	170.856	0.458	1.045	0.001	1333.16	0	1607.13	0	1.345	0	300	44
fit_Dv6_22_22(7)(4)	126.576	0.028	208.645	0.085	0.824	0	1315.4	0	1607.13	0	1.529	0.001	304	44
fit_Dv6_22_22(7)(5)	184.553	0.209	182.756	0.254	1.035	0.001	1343.31	0	1602.06	0	0.992	0	253	45
fit_Dv6_22_22(7)(6)	138.099	0.327	252.42	0.489	1.139	0	1317.94	0	1605.87	0	1.871	0.001	295	44
fit_Dv6_22_22(7)(7)	142.179	1.377	196.662	0.849	0.923	0.002	1342.04	0	1602.06	0	1.383	0.007	292	44
fit_Dv6_22_22(7)(8)	130.166	0.319	238.394	0.445	1.184	0	1316.67	0	1602.06	0	1.815	0.001	301	44
fit_Dv6_22_22(7)(9)	142.848	0.294	142.078	1.153	0.927	0.005	1343.31	0	1605.87	0	0.996	0.005	291	44
												Mean est._Temp.[ｰC]:	300.133	22.8406
												Sample Location:	40.1855	-115.544
												Unit:	Mpj
												n:	15
Dv6-22-22(8)
fit_Dv6_22_22(8)(1)	108.913	0.03	126.667	0.019	0.906	0	1343.31	0	1603.33	0	1.165	0.001	322	44
fit_Dv6_22_22(8)(10)	92.204	0.022	127.684	0.076	0.928	0	1344.58	0	1605.87	0	1.386	0.001	348	44
fit_Dv6_22_22(8)(11)	90.861	0.829	131.551	0.415	0.965	0.007	1345.84	0	1603.33	0	1.453	0.012	350	44
fit_Dv6_22_22(8)(12)	85.635	0.061	148.847	0.016	1.036	0	1345.84	0	1594.45	0	1.741	0.001	361	44
fit_Dv6_22_22(8)(13)	130.765	0.197	135.395	0.228	0.92	0	1343.31	0	1602.06	0	1.047	0	300	44
fit_Dv6_22_22(8)(14)	88.106	0.015	133.084	0.094	0.958	0	1344.58	0	1603.33	0	1.519	0.001	356	44
fit_Dv6_22_22(8)(15)	110.03	0.104	143.844	0.12	0.957	0	1343.31	0	1600.79	0	1.318	0	320	44
fit_Dv6_22_22(8)(2)	86.316	0.058	139.417	0.03	0.946	0.001	1343.31	0	1602.06	0	1.63	0.001	359	44
fit_Dv6_22_22(8)(3)	83.307	0.034	142.139	0.096	0.957	0	1344.58	0	1602.06	0	1.729	0.001	366	44
fit_Dv6_22_22(8)(4)	81.717	0.053	135.951	0.151	0.943	0.001	1343.31	0	1602.06	0	1.674	0.002	370	44
fit_Dv6_22_22(8)(5)	79.443	0.038	140.852	0.162	0.966	0	1347.11	0	1603.33	0	1.792	0.003	375	44
fit_Dv6_22_22(8)(6)	86.614	0.047	140.251	0.127	0.964	0.001	1344.58	0	1602.06	0	1.633	0.001	359	44
fit_Dv6_22_22(8)(7)	92.328	0.053	145.148	0.038	0.966	0	1345.84	0	1602.06	0	1.586	0.002	347	44
fit_Dv6_22_22(8)(8)	94.553	0.148	136.55	0.089	0.955	0	1342.04	0	1604.6	0	1.436	0.001	343	44
fit_Dv6_22_22(8)(9)	96.825	0.288	132.68	0.187	0.973	0.003	1347.11	0	1602.06	0	1.376	0.003	339	44
												Mean est._Temp.[ｰC]:	347.667	20.5032
												Sample Location:	40.1808	-115.551
												Unit:	Mpj
												n:	15
Dv6_22_22(9)
fit_Dv6_22_22(9)(1)	138.159	0.477	130.169	0.414	0.79	0.001	1343.35	0	1605.91	0	0.941	0	295	44
fit_Dv6_22_22(9)(10)	142.776	0.029	131.672	0.004	0.785	0	1340.81	0	1603.37	0	0.933	0	291	44
fit_Dv6_22_22(9)(11)	135.927	1.873	129.985	1.904	0.795	0.001	1340.81	0	1604.64	0	0.959	0.001	296	44
fit_Dv6_22_22(9)(12)	148.872	1.364	143.774	1.665	0.788	0.001	1343.35	0	1604.64	0	0.962	0.001	287	44
fit_Dv6_22_22(9)(13)	139	0.048	128.838	0.059	0.812	0	1340.81	0	1605.91	0	0.927	0	294	44
fit_Dv6_22_22(9)(14)	139.378	0.022	131.067	0.018	0.825	0	1340.81	0	1604.64	0	0.942	0	294	44
fit_Dv6_22_22(9)(15)	145.313	0.358	128.323	0.444	0.83	0.001	1340.81	0	1604.64	0	0.882	0.001	289	44
fit_Dv6_22_22(9)(2)	139.872	0.049	125.823	0.045	0.77	0	1339.54	0	1605.91	0	0.899	0	293	44
fit_Dv6_22_22(9)(3)	141.622	0.306	131.365	0.273	0.802	0.001	1340.81	0	1604.64	0	0.93	0	292	44
fit_Dv6_22_22(9)(4)	142.716	0.654	131.942	0.564	0.803	0.001	1342.08	0	1605.91	0	0.924	0	291	44
fit_Dv6_22_22(9)(5)	145.452	0.158	133.111	0.108	0.782	0	1340.81	0	1605.91	0	0.916	0	289	44
fit_Dv6_22_22(9)(6)	145.364	0.105	130.075	0.101	0.784	0	1340.81	0	1603.37	0	0.904	0	289	44
fit_Dv6_22_22(9)(7)	138.156	0.109	128.128	0.111	0.778	0	1339.54	0	1605.91	0	0.927	0	295	44
fit_Dv6_22_22(9)(8)	136.496	0.508	124.869	0.584	0.798	0.002	1340.81	0	1605.91	0	0.915	0.001	296	44
fit_Dv6_22_22(9)(9)	147.298	0.588	130.76	0.977	0.749	0.001	1340.81	0	1605.91	0	0.888	0.002	288	44
												Mean est._Temp.[ｰC]:	291.933	3.03472
												Sample Location:	40.1742	-115.555
												Unit:	Mdc/Mj
												n:	15
dv7-29-21(3)
fit_dv7-29-21(3)(1)	183.548	0.165	151.295	0.328	0.887	0	1343.23	0	1608.33	0	0.827	0.001	255	44
fit_dv7-29-21(3)(10)	145.236	0.517	147.667	0.732	0.642	0.001	1340.69	0	1610.87	0	1.011	0.002	290	44
fit_dv7-29-21(3)(11)	160.838	0.043	38.308	0.008	3.262	0.002	1355.91	0	1579.15	0	0.234	0	533	45	x
fit_dv7-29-21(3)(12)	113.412	0.388	139.415	0.774	0.704	0	1341.96	0	1615.94	0	1.368	0.003	316	44
fit_dv7-29-21(3)(13)	120.805	0.02	39.25	0.01	3.024	0	1350.84	0	1579.15	0	0.323	0	528	45	x
fit_dv7-29-21(3)(14)	132.03	0.392	84.66	0.597	0.777	0	1339.42	0	1608.33	0	0.647	0.003	299	44
fit_dv7-29-21(3)(15)	170.431	4.994	156.946	2.259	0.87	0.005	1347.04	0	1608.33	0	0.921	0.013	270	44
fit_dv7-29-21(3)(2)	152.581	0.165	135.911	0.12	0.724	0.001	1340.69	0	1617.21	0	0.9	0	284	44
fit_dv7-29-21(3)(3)	169.287	1.514	137.824	0.344	0.894	0.001	1343.23	0	1609.6	0	0.82	0.004	271	44
fit_dv7-29-21(3)(4)	181.802	0.081	133.723	0.144	0.766	0	1341.96	0	1610.87	0	0.729	0.001	257	44
fit_dv7-29-21(3)(5)	139.739	0.233	153.789	0.109	0.805	0.001	1343.23	0	1609.6	0	1.106	0.002	293	44
fit_dv7-29-21(3)(6)	139.355	0.136	142.557	0.137	0.881	0	1344.5	0	1601.99	0	1.033	0	294	44
fit_dv7-29-21(3)(7)	170.027	2.051	240.56	4.221	0.954	0.003	1329.28	0	1610.02	1.196	1.405	0.001	270	44
fit_dv7-29-21(3)(8)	120.628	0.235	142.599	0.348	0.842	0.001	1347.04	0	1615.94	0	1.18	0.001	309	44
fit_dv7-29-21(3)(9)	182.943	0.22	127.847	0.479	0.843	0	1348.3	0	1605.79	0	0.7	0.002	256	44
												Mean est._Temp.[ｰC]:	281.846	20.3013
												Sample Location:	40.86	-114.598
												Unit:	Mdp
												n:	13
Dv7_16_21(3)
fit_Dv7_16_21(3)(1)	202.337	2.183	122.94	1.621	0.344	0	1333.14	0	1608.39	0	0.614	0.002	224	45
fit_Dv7_16_21(3)(10)	146.568	1.999	324.774	2.846	1.119	0.001	1312.85	0	1595.71	0	2.264	0.012	289	44
fit_Dv7_16_21(3)(11)	160.448	0.551	199.609	0.58	0.899	0	1348.37	0	1604.59	0	1.252	0.002	278	44
fit_Dv7_16_21(3)(12)	142.157	0.075	184.775	0.194	0.965	0.001	1352.17	0	1614.73	0	1.302	0.001	292	44
fit_Dv7_16_21(3)(13)	140.414	0.017	218.194	0.023	1.115	0	1348.37	0	1602.05	0	1.557	0	293	44
fit_Dv7_16_21(3)(14)	129.733	0.774	185.753	1.124	1.011	0.001	1352.17	0	1598.24	0	1.454	0.002	301	44
fit_Dv7_16_21(3)(15)	142.679	0.237	192.576	0.366	0.951	0	1348.37	0	1602.05	0	1.348	0	291	44
fit_Dv7_16_21(3)(2)	198.193	0.325	91.908	0.185	0.457	0	1448.57	0	1608.39	0	0.452	0	232	45
fit_Dv7_16_21(3)(3)	66.932	0.134	178.57	0.488	1.183	0	1345.83	0	1594.44	0	2.663	0.01	411	44	x
fit_Dv7_16_21(3)(4)	67.215	0.06	181.154	0.177	1.252	0.001	1345.83	0	1593.17	0	2.696	0.005	410	44	x
fit_Dv7_16_21(3)(5)	116.743	0.075	784.799	0.83	1.28	0.001	1303.97	0	1456.18	0	7.081	0.013	313	44
fit_Dv7_16_21(3)(6)	180.098	2.764	80.831	1.46	0.373	0.006	1350.06	70.556	1608.39	0	0.434	0.011	259	44
fit_Dv7_16_21(3)(7)	226.286	0.094	123.363	0.062	0.458	0	1438.42	0	1609.66	0	0.434	0	159	46	x
fit_Dv7_16_21(3)(8)	145.832	0.047	273.718	0.326	1.171	0	1305.24	0	1600.78	0	1.844	0.003	289	44
fit_Dv7_16_21(3)(9)	91.208	0.129	223.024	0.284	1.254	0	1345.83	0	1591.9	0	2.526	0.001	349	44
												Mean est._Temp.[ｰC]:	284.167	33.7957
												Sample Location:	40.8246	-114.596
												Unit:	Pp
												n:	12
Dv7_16_21(4)
fit_Dv7_16_21(4)(1)	172.944	0.046	161.285	1.207	1.167	0.004	1344.56	0	1603.32	0	0.939	0.008	267	44
fit_Dv7_16_21(4)(10)	123.098	0.102	164.106	0.069	1.072	0	1316.66	0	1605.85	0	1.302	0.001	307	44
fit_Dv7_16_21(4)(11)	98.541	0.019	397.213	0.118	0.946	0	1310.31	0	1608.39	0	4.206	0.001	337	44
fit_Dv7_16_21(4)(12)	101.996	0.184	153.522	0.045	1.077	0.001	1349.63	0	1598.24	0	1.505	0.003	331	44
fit_Dv7_16_21(4)(13)	94.942	0.013	149.183	0.047	1.096	0.001	1348.37	0	1596.97	0	1.592	0	343	44
fit_Dv7_16_21(4)(14)	78.192	0.077	174.09	0.194	1.093	0	1348.37	0	1594.44	0	2.226	0	378	44
fit_Dv7_16_21(4)(15)	89.634	0.074	168.387	0.064	1.069	0	1348.37	0	1595.71	0	1.879	0.002	353	44
fit_Dv7_16_21(4)(2)	136.946	0.05	173.003	0.061	1.037	0.002	1316.66	0	1605.85	0	1.194	0	295	44
fit_Dv7_16_21(4)(3)	98.221	0.007	294.09	0.032	0.793	0	1311.58	0	1608.39	0	3.063	0	337	44
fit_Dv7_16_21(4)(4)	94.956	0.012	763.974	0.034	1.166	0	1312.85	0	1600.78	0	8.123	0.001	343	44
fit_Dv7_16_21(4)(5)	256.406	2.807	228.054	0.91	1.054	0.001	1347.1	0	1595.71	0	0.882	0.007	23	47	x
fit_Dv7_16_21(4)(6)	125.672	0.216	231.19	0.191	1.142	0.002	1340.76	0	1593.17	0	1.925	0.002	304	44
fit_Dv7_16_21(4)(7)	71.802	0.032	176.037	0.082	1.25	0.001	1345.83	0	1590.63	0	2.452	0.001	396	44
fit_Dv7_16_21(4)(8)	96.412	0.037	156.484	0.28	1.419	0.01	1347.1	0	1589.36	0	1.625	0.008	340	44
fit_Dv7_16_21(4)(9)	95.787	0.99	154.058	1.643	1.609	0.003	1343.29	0	1584.29	0	1.607	0.001	341	44
												Mean est._Temp.[ｰC]:	333.714	32.8784
												Sample Location:	40.825	-114.598
												Unit:	Pe
												n:	14
Dv7_16_21(5)
fit_Dv7_16_21(5)(1)	86.072	0.052	154.194	0.084	1.165	0	1349.63	0	1598.24	0	1.793	0	360	44
fit_Dv7_16_21(5)(10)	91.191	0.537	179.601	1.128	1.404	0.009	1343.29	0	1591.9	0	1.973	0.006	349	44
fit_Dv7_16_21(5)(11)	104.802	1.148	183.258	1.766	1.047	0.002	1347.1	0	1596.97	0	1.788	0.031	327	44
fit_Dv7_16_21(5)(12)	113.416	0.258	234.691	0.039	1.53	0.002	1340.76	0	1584.29	0	2.094	0.001	316	44
fit_Dv7_16_21(5)(13)	94.933	0.068	155.239	0.115	1.115	0.001	1347.1	0	1595.71	0	1.635	0.002	343	44
fit_Dv7_16_21(5)(14)	93.018	0.205	152.097	0.145	1.057	0	1347.1	0	1596.97	0	1.648	0.002	346	44
fit_Dv7_16_21(5)(15)	122.786	0.126	179.903	0.082	1.31	0	1347.1	0	1593.17	0	1.465	0.001	307	44
fit_Dv7_16_21(5)(2)	95.111	0.059	149.354	0.011	1.025	0	1348.37	0	1598.24	0	1.581	0.001	342	44
fit_Dv7_16_21(5)(3)	111.185	0.089	189.036	0.077	1.161	0	1347.1	0	1598.24	0	1.697	0.001	319	44
fit_Dv7_16_21(5)(4)	100.114	1.321	153.257	1.617	1.091	0.005	1345.83	0	1599.51	0	1.528	0.005	334	44
fit_Dv7_16_21(5)(5)	109.869	0.151	175.278	0.161	1.096	0	1347.1	0	1594.44	0	1.6	0.001	321	44
fit_Dv7_16_21(5)(6)	116.49	0.558	173.809	1.079	1.261	0.006	1344.56	0	1595.71	0	1.492	0.002	313	44
fit_Dv7_16_21(5)(7)	104.513	0.799	160.994	1.229	1.083	0.003	1347.1	0	1595.28	0.598	1.563	0.016	328	44
fit_Dv7_16_21(5)(8)	91.809	0.233	152.988	0.252	1.071	0	1347.1	0	1595.71	0	1.665	0.002	348	44
fit_Dv7_16_21(5)(9)	74.588	0.057	165.298	0.061	1.054	0	1347.1	0	1594.44	0	2.228	0.003	388	44
												Mean est._Temp.[ｰC]:	336.067	21.0627
												Sample Location:	40.825	-114.599
												Unit:	Pe
												n:	15
Dv7_16_21(6)
fit_Dv7_16_21(6)(1)	164.577	0.368	192.828	0.414	1.085	0	1348.37	0	1604.59	0	1.168	0.001	275	44
fit_Dv7_16_21(6)(10)	121.013	0.206	160.644	0.292	1.226	0	1347.1	0	1594.44	0	1.326	0	309	44
fit_Dv7_16_21(6)(11)	93.01	0.081	150.123	0.122	1.063	0	1347.1	0	1596.97	0	1.608	0	346	44
fit_Dv7_16_21(6)(12)	107.63	0.185	599.712	0.432	1.175	0	1311.58	0	1607.12	0	5.829	0.005	323	44
fit_Dv7_16_21(6)(13)	134.976	5.707	195.828	4.935	1.097	0.006	1349.63	0	1595.71	0	1.471	0.037	297	44
fit_Dv7_16_21(6)(14)	94.475	0.128	156.126	0.053	1.09	0	1347.1	0	1595.71	0	1.649	0.002	343	44
fit_Dv7_16_21(6)(15)	141.155	0.107	167.228	0.352	1.124	0.004	1349.63	0	1603.32	0	1.187	0.005	292	44
fit_Dv7_16_21(6)(2)	118.196	2.226	182.379	1.783	1.113	0.011	1349.63	0	1594.44	0	1.548	0.008	311	44
fit_Dv7_16_21(6)(3)	80.891	0.373	165.33	0.353	1.111	0	1343.29	0	1595.71	0	1.998	0.007	372	44
fit_Dv7_16_21(6)(4)	119.666	0.093	158.359	0.076	0.995	0	1347.1	0	1608.39	0	1.347	0	310	44
fit_Dv7_16_21(6)(5)	71.014	0.254	161.55	0.701	1.168	0.002	1347.1	0	1593.17	0	2.28	0.008	398	44
fit_Dv7_16_21(6)(6)	106.53	0.137	154.941	0.192	1.177	0.001	1345.83	0	1595.71	0	1.45	0.001	325	44
fit_Dv7_16_21(6)(7)	138.996	0.15	245.062	0.188	1.444	0	1316.66	0	1594.44	0	1.72	0.001	294	44
fit_Dv7_16_21(6)(8)	110.73	0.029	162.95	0.067	1.085	0	1348.37	0	1594.44	0	1.48	0	320	44
fit_Dv7_16_21(6)(9)	105.748	0.326	152.963	0.559	1.07	0	1350.9	0	1594.44	0	1.454	0.001	326	44
												Mean est._Temp.[ｰC]:	322.733	31.9228
												Sample Location:	40.825	-114.599
												Unit:	Pe
												n:	15
dv7_30_21(5)
fit_dv7_30_21(5)(1)	214.239	0.336	179.575	0.088	1.307	0.001	1340.69	0	1601.99	0	0.816	0.001	196	45
fit_dv7_30_21(5)(10)	153.085	17.555	168.94	39.936	0.91	0.008	1333.08	0	1605.79	0	1.08	0.125	284	44
fit_dv7_30_21(5)(11)	96.473	0.072	174.382	0.062	1.006	0	1345.77	0	1593.11	0	1.812	0.001	340	44	x
fit_dv7_30_21(5)(12)	118.05	0.18	239.291	0.406	1.036	0	1315.33	0	1614.67	0	2.162	0	312	44
fit_dv7_30_21(5)(13)	180.657	0.076	246.193	0.208	1.319	0	1310.25	0	1600.72	0	1.441	0.001	258	44
fit_dv7_30_21(5)(14)	197.003	0.026	103.221	0.006	1.506	0	1344.31	0	1591.14	0	0.518	0	234	45
fit_dv7_30_21(5)(15)	217.827	0.059	183.764	0.111	1.236	0.001	1317.86	0	1593.11	0	0.838	0	186	46
fit_dv7_30_21(5)(2)	170.416	0.078	228.021	0.044	1.294	0	1316.59	0	1591.84	0	1.315	0.001	270	44
fit_dv7_30_21(5)(3)	124.156	0.1	210.828	0.116	0.88	0	1340.69	0	1619.74	0	1.99	0.001	306	44
fit_dv7_30_21(5)(4)	78.336	0.98	260.686	0.902	1.236	0.004	1326.74	0	1600.72	0	3.39	0.032	378	44	x
fit_dv7_30_21(5)(5)	128.563	0.009	370.409	0.129	0.988	0.001	1320.4	0	1614.67	0	3.084	0.001	302	44
fit_dv7_30_21(5)(6)	117.344	0.024	418.329	0.228	0.989	0.001	1311.52	0	1615.94	0	3.935	0.004	312	44
fit_dv7_30_21(5)(7)	220.143	1.006	192.939	1.339	1.45	0.003	1334.35	0	1595.64	0	0.878	0.003	179	46	x
fit_dv7_30_21(5)(8)	178.274	0.153	163.624	0.043	0.787	0	1345.77	0	1609.6	0	0.916	0.001	261	44
fit_dv7_30_21(5)(9)	136.335	0.041	173.491	0.11	0.937	0	1314.06	0	1605.79	0	1.27	0	296	44
												Mean est._Temp.[ｰC]:	268.083	43.4102
												Sample Location:	40.8457	-114.602
												Unit:	Pe
												n:	12
dv_7_16_21(8)
fit_dv_7_16_21(8)(1)	119.766	0.195	257.778	0.537	0.936	0	1344.63	0	1602.11	0	2.238	0	310	44
fit_dv_7_16_21(8)(10)	192.509	0.012	137.07	0.045	0.71	0	1342.09	0	1609.72	0	0.727	0	242	45
fit_dv_7_16_21(8)(11)	236.312	0.038	200.377	0.155	0.89	0	1345.9	0	1607.19	0	0.856	0.001	122	46	x
fit_dv_7_16_21(8)(12)	387.212	11.159	254.692	9.625	0.847	0.014	1345.9	0	1605.92	0	0.657	0.044	-1821	56	x
fit_dv_7_16_21(8)(13)	183.235	2.13	151.353	2.361	0.873	0.003	1340.82	0	1605.92	0	0.823	0.003	255	44
fit_dv_7_16_21(8)(14)	237.521	0.121	201.681	0.281	0.886	0	1343.36	0	1609.72	0	0.887	0.001	117	46	x
fit_dv_7_16_21(8)(15)	183.333	0.15	255.314	0.783	0.933	0	1376.34	0	1613.53	0	1.401	0.002	255	44
fit_dv_7_16_21(8)(2)	104.267	0.236	98.876	0.414	0.684	0	1335.75	0	1623.67	0	1.443	0.003	328	44
fit_dv_7_16_21(8)(3)	304.006	2.304	181.194	6.25	0.646	0.011	1333.21	0	1609.72	0	0.6	0.025	-370	50	x
fit_dv_7_16_21(8)(4)	91.264	0.029	93.87	0.028	0.787	0	1343.36	0	1608.45	0	1.043	0	349	44
fit_dv_7_16_21(8)(5)	203.653	3.141	161.996	6.739	0.845	0.008	1343.36	0	1602.11	0	0.815	0.022	221	45
fit_dv_7_16_21(8)(6)	241.206	0.286	183.138	0.236	0.866	0.001	1342.09	0	1607.19	0	0.76	0.002	101	47	x
fit_dv_7_16_21(8)(7)	225.455	0.061	184.385	0.163	0.825	0	1337.02	0	1609.72	0	0.829	0.001	162	46	x
fit_dv_7_16_21(8)(8)	81.388	0.209	109.114	0.381	0.827	0.001	1343.36	0	1602.11	0	1.355	0.002	371	44
fit_dv_7_16_21(8)(9)	200.354	0.09	138.601	0.242	0.797	0	1353.51	0	1605.92	0	0.659	0.001	228	45
fit_dv07_16_21(8)(16)	98.49	0.731	1065.67	6.436	1.265	0	1315.41	0	1456.2	0	11.501	0.027	337	44
fit_dv07_16_21(8)(17)	115.516	0.061	92.521	0.116	0.93	0	1343.32	0	1490.45	0	0.93	0.001	314	44
fit_dv07_16_21(8)(18)	485.189	0.281	392.774	0.301	0.758	0.001	1345.85	0	1607.14	0	0.809	0.001	-5333	65	x
fit_dv07_16_21(8)(19)	110.634	2.341	160.318	4.291	0.891	0.007	1345.85	0	1603.34	0	1.439	0.001	320	44
fit_dv07_16_21(8)(20)	118.633	0.031	166.833	0.086	0.821	0	1340.78	0	1613.49	0	1.403	0.001	311	44
fit_dv07_16_21(8)(21)	335.238	0.024	290.736	0.155	0.731	0	1348.39	0	1608.41	0	0.866	0	-783	52	x
fit_dv07_16_21(8)(22)	236.843	0.072	299.834	0.12	0.877	0	1340.78	0	1608.41	0	1.295	0	120	46	x
fit_dv07_16_21(8)(23)	103.18	1.311	134.953	2.336	0.805	0.001	1343.32	0	1603.34	0	1.314	0.006	330	44
fit_dv07_16_21(8)(24)	114.245	0.14	161.515	0.289	0.901	0.001	1340.78	0	1602.07	0	1.407	0.001	316	44
												Mean est._Temp.[ｰC]:	297.929	48.1112
												Sample Location:	40.823	-114.613
												Unit:	Mdp
												n:	14
dv_7_16_21(9)
fit_dv_7_16_21(9)(1)	143.368	0.163	123.952	0.314	0.68	0	1343.23	0	1615.94	0	0.897	0.003	291	44
fit_dv_7_16_21(9)(10)	153.313	0.059	43.527	0.054	2.018	0.001	1443.56	0	1574.21	0	0.268	0	284	44
fit_dv_7_16_21(9)(11)	194.238	0.053	156.573	0.173	0.81	0	1333.21	0	1605.92	0	0.806	0.001	239	45
fit_dv_7_16_21(9)(12)	201.882	0.619	169.431	0.838	0.647	0.002	1339.56	0	1619.87	0	0.85	0.002	225	45
fit_dv_7_16_21(9)(13)	166.603	0.125	127.378	0.027	0.589	0	1340.82	0	1617.33	0	0.795	0.001	273	44
fit_dv_7_16_21(9)(14)	159.102	0.218	138.703	0.554	0.687	0.001	1338.29	0	1607.19	0	0.874	0.002	279	44
fit_dv_7_16_21(9)(15)	114.283	0.049	139.412	0.125	0.725	0	1342.09	0	1617.33	0	1.222	0.001	316	44
fit_dv_7_16_21(9)(2)	116.283	0.122	143.887	0.113	0.936	0	1345.77	0	1614.67	0	1.356	0	313	44
fit_dv_7_16_21(9)(3)	162.895	0.12	146.863	0.197	0.69	0.001	1344.5	0	1614.67	0	0.906	0.001	276	44
fit_dv_7_16_21(9)(4)	77.108	0.088	126.553	0.176	1.508	0	1347.04	0	1582.96	0	1.643	0	381	44
fit_dv_7_16_21(9)(5)	166.783	4.09	156.555	7.447	0.595	0.006	1354.78	0	1614.8	0	0.944	0.023	273	44
fit_dv_7_16_21(9)(6)	163.491	0.964	124.919	3.583	0.586	0.003	1344.63	0	1616.07	0	0.771	0.018	276	44
fit_dv_7_16_21(9)(7)	171.12	0.304	154.658	0.593	0.675	0.001	1342.09	0	1619.87	0	0.914	0.002	269	44
fit_dv_7_16_21(9)(8)	191.376	7.041	100.957	5.315	0.484	0.015	1325.6	0	1618.6	0	0.527	0.009	243	45
fit_dv_7_16_21(9)(9)	143.636	0.228	104.394	0.046	0.528	0	1326.87	0	1619.87	0	0.731	0.002	291	44
												Mean est._Temp.[ｰC]:	281.933	36.9507
												Sample Location:	40.8225	-114.609
												Unit:	Mdp
												n:	15
dv_7_30_21(1)
fit_dv_7_30_21(1)(1)	152.484	0.041	202.017	0.104	1.617	0	1307.71	0	1594.38	0	1.392	0.001	284	44
fit_dv_7_30_21(1)(10)	136.837	7.392	243.821	17.073	0.843	0.009	1316.59	0	1613.4	0	1.812	0.043	296	44
fit_dv_7_30_21(1)(11)	70.463	0.018	154.816	0.025	1.734	0	1339.42	0	1581.69	0	2.201	0.001	400	44
fit_dv_7_30_21(1)(12)	132.326	0.735	139.066	0.086	1.12	0.001	1341.96	0	1600.72	0	1.048	0.005	299	44
fit_dv_7_30_21(1)(13)	124.668	0.192	167.281	0.342	0.869	0	1339.42	0	1609.6	0	1.288	0.001	305	44
fit_dv_7_30_21(1)(14)	90.255	0.286	331.071	0.728	1.044	0.001	1315.33	0	1617.21	0	4.547	0.003	351	44
fit_dv_7_30_21(1)(15)	120.612	0.419	172.859	0.798	0.77	0.001	1310.25	0	1615.94	0	1.377	0.002	309	44
fit_dv_7_30_21(1)(2)	131.938	3.063	180.849	2.38	0.936	0.013	1340.69	0	1600.72	0	1.346	0.016	299	44
fit_dv_7_30_21(1)(3)	139.708	0.024	170.234	0.678	0.864	0.01	1343.23	0	1608.33	0	1.172	0.009	293	44
fit_dv_7_30_21(1)(4)	97.508	0.09	117.41	0.11	1.331	0.001	1349.57	0	1589.3	0	1.203	0	338	44
fit_dv_7_30_21(1)(5)	137.859	0.049	208.428	0.081	0.959	0.001	1341.96	0	1614.67	0	1.455	0.003	295	44
fit_dv_7_30_21(1)(6)	137.859	0.049	208.428	0.081	0.959	0.001	1341.96	0	1614.67	0	1.455	0.003	295	44
fit_dv_7_30_21(1)(7)	120.863	0.027	318.444	0.06	1.061	0	1315.33	0	1603.26	0	2.641	0	309	44
fit_dv_7_30_21(1)(8)	99.072	0.013	498.356	0.287	1.142	0.001	1316.59	0	1608.33	0	5.231	0.005	336	44
fit_dv_7_30_21(1)(9)	71.165	0.011	120.401	0.036	0.8	0	1341.96	0	1615.94	0	1.966	0	398	44
												Mean est._Temp.[ｰC]:	320.467	37.0538
												Sample Location:	40.8563	-114.606
												Unit:	Mc
												n:	15
H15-52S
fit_H15-52S_spot10_ca	225.306	4.021	33.435	0.664	5.665	0.004	1354.36	0	1580.64	0	0.143	0	561	45
fit_H15-52S_spot12_ca	190.528	0.098	32.257	0.02	6.562	0.005	1355.9	0	1580.64	0	0.163	0	568	45
fit_H15-52S_spot13_ca	206.064	0.378	32.617	0.053	5.855	0.015	1352.82	0	1580.64	0	0.156	0	565	45
fit_H15-52S_spot14_ca	236.443	0.255	42.99	0.085	5.75	0.004	1349.75	0	1580.64	0	0.182	0	509	45
fit_H15-52S_spot15_ca	197.57	3.987	34.256	1.325	7.078	0.113	1352.82	0	1579.1	0	0.171	0.003	556	45
fit_H15-52S_spot16_ca	191.407	3.01	34.274	0.588	5.579	0.015	1358.98	0	1580.64	0	0.15	0.001	556	45
fit_H15-52S_spot1_ca	170.488	0.032	27.47	0.005	5.947	0.001	1352.82	0	1580.64	0	0.161	0	597	45
fit_H15-52S_spot2_ca	173.237	0.045	27.443	0.016	6.582	0.004	1352.82	0	1579.1	0	0.16	0	597	45
fit_H15-52S_spot3_ca	184.72	19.715	29.974	3.711	7.405	0.034	1355.9	0	1580.64	0	0.155	0.002	581	45
fit_H15-52S_spot4_ca	160.656	0.047	28.839	0.006	6.592	0.001	1358.98	0	1580.64	0	0.151	0	589	45
fit_H15-52S_spot5_ca	169.965	0.022	26.987	0.009	6.044	0.001	1351.29	0	1580.64	0	0.159	0	600	45
fit_H15-52S_spot6_ca	209.574	0.252	36.316	0.079	7.278	0.002	1355.9	0	1580.64	0	0.166	0	544	45
fit_H15-52S_spot7_ca	203.524	0.196	36.11	0.086	5.572	0.008	1354.36	0	1580.64	0	0.174	0	545	45
fit_H15-52S_spot8_ca	247.511	0.029	45.544	0.005	6.035	0.001	1352.82	0	1579.1	0	0.177	0	496	45
fit_H15-52S_spot9_ca	215.302	0.017	35.85	0.069	5.686	0.024	1343.59	0	1579.1	0	0.16	0	547	45
													560.733	30.5672
													40.9305	-114.629
													Cs
													15
H17-65
fit_H17-65_spot10_ca	94.995	0.007	42.546	0.009	3.185	0	1351.29	0	1580.64	0	0.456	0	511	45
fit_H17-65_spot12_ca	122.903	0.16	58.709	0.095	2.442	0.001	1352.82	0	1582.18	0	0.477	0	307	44
fit_H17-65_spot13_ca	99.862	0.381	40.568	0.189	3.516	0.009	1355.9	0	1582.18	0	0.398	0	521	45
fit_H17-65_spot14_ca	88.018	0.047	43.43	0.024	3.969	0.003	1354.36	0	1582.18	0	0.489	0	507	45
fit_H17-65_spot15_ca	94.887	0.002	50.151	0.008	2.798	0.002	1355.9	0	1583.72	0	0.515	0	343	44
fit_H17-65_spot16_ca	157.695	0.031	55.191	0.019	4.246	0.001	1352.82	0	1582.18	0	0.35	0	454	44
fit_H17-65_spot2_ca	138.038	1.952	43.451	0.84	5.065	0.1	1352.82	0	1580.64	0	0.317	0.002	506	45
fit_H17-65_spot4_ca	116.825	0.014	53.031	0.006	2.76	0.001	1352.82	0	1582.18	0	0.445	0	313	44
fit_H17-65_spot6_ca	116.217	0.188	37.498	0.087	4.32	0.01	1352.82	0	1580.64	0	0.322	0	538	45
fit_H17-65_spot7_ca	109.79	0.02	44.618	0.025	3.907	0.002	1354.36	0	1582.18	0	0.403	0	501	45
fit_H17-65_spot8_ca	87.385	0.33	48.478	0.102	2.978	0.004	1348.21	0	1582.18	0	0.547	0.003	357	44
													441.636	91.6813
													40.9385	-114.647
													Cd
													11
H18-42
fit_H18-42_spot10_ca	112.344	1.853	153.315	3.333	0.842	0.003	1349.28	0	1604.8	0	1.367	0.009	318	44
fit_H18-42_spot11_ca	146.355	1.266	163.955	2.075	0.857	0.002	1350.83	0	1606.35	0	1.133	0.001	289	44
fit_H18-42_spot12_ca	125.478	0.07	159.903	0.035	0.834	0.001	1350.83	0	1615.64	0	1.274	0.001	305	44
fit_H18-42_spot13_ca	141.372	0.832	165.322	0.818	0.855	0.001	1349.28	0	1607.89	0	1.18	0.001	292	44
fit_H18-42_spot14_ca	136.216	0.167	154.906	0.162	0.819	0	1352.38	0	1609.44	0	1.136	0.001	296	44
fit_H18-42_spot15_ca	149.193	2.041	176.12	3.805	0.911	0.002	1352.38	0	1606.35	0	1.189	0.002	287	44
fit_H18-42_spot16_ca	128.742	0.499	151.895	0.22	0.843	0.001	1352.38	0	1606.35	0	1.206	0.001	302	44
fit_H18-42_spot17_ca	126.438	0.093	148.102	0.22	0.808	0.001	1350.83	0	1606.35	0	1.212	0	304	44
fit_H18-42_spot18_ca	127.574	1.257	156.027	1.331	0.824	0.003	1350.83	0	1617.19	0	1.232	0.001	303	44
fit_H18-42_spot1_ca	136.333	0.32	157.447	0.74	0.837	0.001	1350.83	0	1607.89	0	1.17	0.004	296	44
fit_H18-42_spot2_ca	131.132	0.409	156.649	0.684	0.813	0.002	1352.38	0	1606.35	0	1.233	0.001	300	44
fit_H18-42_spot3_ca	159.249	0.113	158.413	0.249	0.932	0.001	1333.8	0	1606.35	0	0.941	0.001	279	44
fit_H18-42_spot4_ca	125.775	0.067	159.193	0.384	0.905	0	1353.93	0	1606.35	0	1.275	0.002	304	44
fit_H18-42_spot5_ca	127.98	1.83	151.141	1.659	0.812	0.005	1352.38	0	1609.44	0	1.192	0.007	302	44
fit_H18-42_spot6_ca	123.223	0.106	139.684	0.307	0.807	0.001	1350.83	0	1609.44	0	1.137	0.002	307	44
fit_H18-42_spot8_ca	135.757	4.544	164.943	5.446	0.869	0.004	1353.93	0	1609.44	0	1.216	0.005	296	44
fit_H18-42_spot9_ca	137.293	0.044	165.836	0.225	0.857	0.001	1352.38	0	1609.44	0	1.22	0.001	295	44
													298.529	8.9381
													40.9004	-114.574
													Mc
													17
H18-44
fit_H18-44_spot10_ca	151.235	0.515	147.401	0.555	0.852	0.001	1340.51	0	1606.81	0	0.972	0	285	44
fit_H18-44_spot11_ca	165.611	0.764	156.907	1.317	0.862	0	1338.97	0	1600.65	0	0.979	0.001	274	44
fit_H18-44_spot12_ca	145.702	0.375	170.754	0.437	0.787	0	1340.51	0	1605.27	0	1.175	0	289	44
fit_H18-44_spot13_ca	111.052	0.114	137.173	0.146	0.802	0.001	1342.05	0	1605.27	0	1.237	0	319	44
fit_H18-44_spot14_ca	150.217	0.629	163.811	0.702	0.823	0	1342.05	0	1606.81	0	1.09	0	286	44
fit_H18-44_spot15_ca	161.6	1.582	166.125	1.059	0.897	0.004	1342.05	0	1605.27	0	1.03	0.005	277	44
fit_H18-44_spot16_ca	118.829	0.018	131.647	0.073	0.794	0.002	1343.59	0	1611.43	0	1.128	0.001	311	44
fit_H18-44_spot17_ca	165.443	0.143	171.343	0.067	0.812	0.001	1343.59	0	1603.73	0	1.048	0	274	44
fit_H18-44_spot18_ca	138.87	0.109	153.834	0.177	0.779	0.001	1345.13	0	1603.73	0	1.111	0	294	44
fit_H18-44_spot1_ca	109.783	0.016	171.417	0.039	1.017	0	1351.29	0	1468.27	0	1.787	0	321	44
fit_H18-44_spot2_ca	147.815	0.874	163.481	0.966	0.847	0	1342.05	0	1605.27	0	1.108	0	288	44
fit_H18-44_spot3_ca	125.429	1.352	142.633	1.673	0.76	0.003	1340.51	0	1603.73	0	1.154	0.001	305	44
fit_H18-44_spot4_ca	107.355	0.269	141.767	0.297	0.821	0.001	1343.59	0	1606.81	0	1.317	0	324	44
fit_H18-44_spot5_ca	128.654	0.637	129.044	0.632	0.718	0	1342.05	0	1608.35	0	1.003	0	302	44
fit_H18-44_spot6_ca	150.454	1.515	157.652	0.927	0.875	0.002	1340.51	0	1605.27	0	1.048	0.005	286	44
fit_H18-44_spot7_ca	161.438	0.801	175.261	0.43	0.773	0.005	1343.59	0	1606.81	0	1.089	0.003	277	44
fit_H18-44_spot8_ca	113.213	0.011	123.792	0.076	0.814	0.003	1345.13	0	1609.89	0	1.088	0.001	317	44
fit_H18-44_spot9_ca	162.077	0.139	165.247	0.072	0.697	0	1342.05	0	1606.81	0	1.022	0	277	44
													294.778	17.4611
													40.8916	-114.56
													Pe
													18
H18-45
fit_H18-45_spot11_ca	160.103	0.115	130.91	0.093	0.674	0.001	1330.7	0	1607.89	0	0.814	0	279	44
fit_H18-45_spot12_ca	150.199	0.067	122.698	0.061	0.642	0	1329.15	0	1606.35	0	0.813	0	286	44
fit_H18-45_spot13_ca	138.024	0.172	116.132	0.154	0.789	0	1336.89	0	1606.35	0	0.839	0	295	44
fit_H18-45_spot14_ca	159.92	0.115	123.284	0.046	0.692	0	1330.7	0	1606.35	0	0.779	0	279	44
fit_H18-45_spot15_ca	171.574	0.845	152.388	0.885	0.751	0.001	1327.6	0	1604.8	0	0.874	0	268	44
fit_H18-45_spot17_ca	198.108	4.231	182.364	6.221	0.829	0.01	1322.95	0	1606.35	0	0.879	0.009	232	45
fit_H18-45_spot18_ca	161.446	0.79	123.973	0.688	0.676	0.001	1329.15	0	1607.89	0	0.769	0	277	44
fit_H18-45_spot1_ca	149.711	0.382	102.817	0.209	0.687	0.001	1329.15	0	1606.35	0	0.687	0	286	44
fit_H18-45_spot2_ca	166.786	1.65	140.965	1.089	0.735	0	1330.7	0	1610.99	0	0.836	0.003	273	44
fit_H18-45_spot3_ca	143.863	0.162	118.848	0.13	0.672	0.001	1332.25	0	1612.54	0	0.831	0.001	290	44
fit_H18-45_spot4_ca	139.687	0.071	123.131	0.071	0.715	0.001	1327.6	0	1606.35	0	0.87	0	293	44
fit_H18-45_spot5_ca	145.167	0.065	127.111	0.068	0.704	0	1339.99	0	1609.44	0	0.872	0	290	44
fit_H18-45_spot6_ca	112.729	0.019	104.777	0.05	0.542	0	1332.25	0	1615.64	0	0.957	0	317	44
fit_H18-45_spot7_ca	166.186	3.293	140.398	3.777	0.731	0.004	1332.25	0	1609.44	0	0.844	0.006	273	44
fit_H18-45_spot8_ca	176.509	0.107	150.143	0.107	0.722	0	1332.25	0	1609.44	0	0.847	0	263	44
fit_H18-45_spot9_ca	186.505	0.19	173.418	0.361	0.925	0	1339.99	0	1607.89	0	0.929	0.001	251	45
													278.25	19.4474
													40.8808	-114.543
													Pp
													16
H18-46
fit_H18-46_spot10_ca	167	1.601	139.544	1.413	0.815	0.001	1331.27	0	1606.81	0	0.834	0	273	44
fit_H18-46_spot11_ca	126.552	0.036	117.49	0.016	0.691	0	1343.59	0	1605.27	0	0.934	0	304	44
fit_H18-46_spot12_ca	189.018	0.361	167.223	0.445	1.259	0.001	1326.66	0	1602.19	0	0.888	0.001	247	45
fit_H18-46_spot13_ca	124.372	0.25	116.629	0.22	0.565	0	1342.05	0	1616.04	0	0.962	0.001	306	44
fit_H18-46_spot15_ca	157.084	0.411	133.731	0.377	0.733	0.001	1332.81	0	1608.35	0	0.841	0	281	44
fit_H18-46_spot18_ca	170.516	0.927	143.348	1.146	0.772	0.001	1332.81	0	1606.81	0	0.845	0.002	269	44
fit_H18-46_spot1_ca	156.383	0.219	137.712	0.161	0.763	0	1332.81	0	1606.81	0	0.879	0	281	44
fit_H18-46_spot2_ca	168.951	0.55	145.461	0.306	0.793	0	1329.73	0	1606.81	0	0.854	0.002	271	44
fit_H18-46_spot4_ca	175.454	10.652	146.854	12.878	0.855	0.018	1329.73	0	1605.27	0	0.829	0.025	264	44
fit_H18-46_spot5_ca	160.306	0.093	142.514	0.177	0.729	0	1342.05	0	1609.89	0	0.884	0.002	278	44
fit_H18-46_spot6_ca	104.874	0.012	115.533	0.025	0.685	0.001	1342.05	0	1609.89	0	1.103	0	327	44
fit_H18-46_spot7_ca	174.11	2.152	142.771	2.49	0.84	0.002	1329.73	0	1605.27	0	0.824	0.004	266	44
fit_H18-46_spot8_ca	172.532	0.099	151.869	0.056	0.92	0	1331.27	0	1605.27	0	0.88	0.001	267	44
fit_H18-46_spot9_ca	171.844	1.68	143.486	2.154	0.817	0.002	1326.66	0	1606.81	0	0.83	0.006	268	44
													278.714	20.66
													40.8819	-114.552
													Pp
													14
H18-578
fit_H18-578_spot10_ca	77.419	0.079	164.178	0.074	1.082	0.002	1344.63	0	1597.05	0	2.148	0.004	380	44
fit_H18-578_spot11_ca	81.081	0.207	157.64	0.098	0.887	0.004	1350.83	0	1601.7	0	1.958	0.004	371	44
fit_H18-578_spot12_ca	74.701	0.358	147.27	0.17	0.998	0.002	1347.73	0	1597.05	0	1.989	0.004	388	44
fit_H18-578_spot13_ca	73.432	0.007	110.98	0.019	1.065	0	1338.44	0	1460.78	0	1.301	0	391	44
fit_H18-578_spot14_ca	80.301	0.041	147.069	0.138	0.948	0.001	1346.18	0	1597.05	0	1.822	0.001	373	44
fit_H18-578_spot15_ca	74.169	0.191	148.169	0.137	0.878	0.001	1350.83	0	1624.93	0	2.018	0.003	389	44
fit_H18-578_spot16_ca	55.368	0.139	141.614	0.96	1.172	0	1347.73	0	1590.86	0	2.558	0.011	453	44
fit_H18-578_spot17_ca	74.194	0.175	144.021	0.472	0.869	0.001	1350.83	0	1595.51	0	1.936	0.005	389	44
fit_H18-578_spot18_ca	97.892	0.545	169.668	1.588	1.193	0.006	1343.09	0	1590.86	0	1.73	0.022	338	44
fit_H18-578_spot1_ca	210.21	2.644	110.15	7.068	1.661	0.013	1339.99	0	1587.76	0	0.516	0.027	206	45	x
fit_H18-578_spot2_ca	222.523	16.54	151.293	14.672	1.531	0.052	1332.25	0	1595.51	0	0.711	0.015	172	46	x
fit_H18-578_spot3_ca	85.513	9.091	148.727	16.945	0.842	0.006	1349.28	0	1624.93	0	1.74	0.019	361	44
fit_H18-578_spot4_ca	73.819	0.213	129.333	0.378	0.842	0	1344.63	0	1597.05	0	1.873	0.001	390	44
fit_H18-578_spot5_ca	77.052	0.258	146.821	0.296	0.936	0.003	1349.28	0	1593.96	0	1.944	0.011	381	44
fit_H18-578_spot6_ca	83.146	0.159	133.922	0.244	0.935	0	1347.73	0	1612.54	0	1.706	0	366	44
fit_H18-578_spot7_ca	77.646	2.364	132.754	2.93	0.89	0.049	1352.38	0	1623.38	0	1.679	0.012	380	44
fit_H18-578_spot8_ca	73.595	0.207	134.098	2.92	0.86	0.002	1350.83	0	1624.93	0	1.841	0.049	391	44
fit_H18-578_spot9_ca	66.227	0.233	141.001	2.065	1.027	0.003	1347.73	0	1592.41	0	2.113	0.024	413	44
													384.625	24.6249
													40.8866	-114.571
													Pe
													16
P1148
fit_P1148(1)	83.201	0.02	576.612	0.149	1.025	0	1314.13	0	1603.33	0	6.92	0.002	366	44
fit_P1148(10)	99.411	0.07	467.821	1.175	1.329	0.001	1311.6	0	1599.52	0	5.007	0.011	335	44
fit_P1148(11)	157.105	2.606	238.05	1.056	1.54	0.012	1333.16	0	1590.64	0	1.491	0.018	281	44
fit_P1148(12)	88.027	0.25	403.724	0.722	0.974	0	1314.13	0	1621.09	0	5.208	0.021	356	44
fit_P1148(13)	87.659	0.948	342.735	4.946	1.109	0.005	1309.06	0	1605.87	0	3.941	0.097	357	44
fit_P1148(14)	111.867	0.667	432.868	1.438	0.955	0.002	1315.4	0	1616.01	0	3.977	0.035	318	44
fit_P1148(15)	107.167	0.028	250.551	0.083	0.979	0	1316.67	0	1613.47	0	2.628	0	324	44
fit_P1148(2)	59.452	0.005	1336.84	0.717	1.272	0	1316.67	0	1608.4	0	99.861	0.049	437	44	x
fit_P1148(3)	101.177	0.125	458.564	0.359	0.923	0	1314.13	0	1616.01	0	4.591	0.005	332	44
fit_P1148(4)	60.987	0.004	1270.01	0.519	1.271	0	1315.4	0	1622.35	0	100.334	0.035	431	44	x
fit_P1148(5)	103.27	0.016	328.381	0.041	0.999	0	1312.86	0	1607.13	0	3.161	0.001	329	44
fit_P1148(6)	83.853	0.072	606.175	0.303	1.042	0.001	1316.67	0	1609.67	0	7.504	0.003	365	44
fit_P1148(7)	93.338	0.474	479.197	2.747	1.037	0.003	1315.4	0	1608.4	0	5.25	0.007	345	44
fit_P1148(8)	92.831	0.023	682.354	0.284	1.013	0	1314.13	0	1616.01	0	7.65	0.003	346	44
fit_P1148(9)	96.212	0.574	281.669	1.091	1.066	0.001	1309.06	0	1637.58	0	2.921	0.023	340	44
													338	22.8874
													40.8919	-114.56
													Pp
													13
P1149
fit_P1149(1)	138.246	0.334	150.622	0.473	1.206	0	1347.15	0	1599.56	0	1.084	0.001	294	44
fit_P1149(10)	68.812	1.38	142.882	0.327	1.32	0.047	1345.88	0	1590.68	0	2.098	0.076	405	44
fit_P1149(11)	84.986	2.801	153.369	4.725	1.152	0.005	1347.11	0	1600.79	0	1.8	0.004	362	44
fit_P1149(12)	71.384	1.075	127.967	2.055	1.134	0.003	1344.57	0	1598.25	0	1.787	0.002	397	44
fit_P1149(13)	83.196	0.022	130.455	0.017	1.494	0	1344.57	0	1590.64	0	1.556	0	366	44
fit_P1149(14)	74.397	0.054	157.378	0.029	1.122	0.001	1347.11	0	1596.99	0	2.115	0.002	389	44
fit_P1149(15)	68.923	0.014	168.679	0.126	1.341	0.001	1343.31	0	1591.91	0	2.451	0.002	405	44
fit_P1149(2)	144.415	0.235	149.979	0.322	1.009	0.001	1343.35	0	1594.49	0	1.106	0.001	290	44
fit_P1149(3)	143.927	0.499	158.144	0.736	1.022	0.001	1347.15	0	1605.9	0	1.1	0.002	290	44
fit_P1149(4)	119.069	0.022	142.86	0.032	1.132	0	1338.27	0	1600.83	0	1.157	0	310	44
fit_P1149(5)	139.026	0.181	155.76	2.936	1.063	0.001	1353.49	0	1600.83	0	1.116	0.019	294	44
fit_P1149(6)	139.915	0.094	103.982	0.644	1.056	0	1348.42	0	1548.83	0	0.743	0.004	293	44
fit_P1149(7)	137.215	0.224	149.419	0.269	0.964	0.001	1348.42	0	1604.64	0	1.097	0.001	295	44
fit_P1149(8)	58.927	0.012	165.709	0.005	1.273	0	1342.08	0	1595.76	0	2.793	0.001	439	44	x
fit_P1149(9)	72.15	0.424	152.04	0.986	1.409	0.001	1347.15	0	1586.88	0	2.152	0.002	395	44
													341.786	50.0817
													40.8276	-114.599
													Pp
													14
P1151
fit_P1151(1)	84.454	0.152	147.544	0.197	1.915	0	1352.22	0	1585.61	0	1.736	0.001	363	44
fit_P1151(10)	81.488	0.021	64.248	0.072	2.776	0.002	1353.49	0	1579.27	0	0.788	0.001	370	44
fit_P1151(11)	84.791	0.018	73.374	0.038	2.781	0	1349.69	0	1580.54	0	0.851	0.001	363	44
fit_P1151(12)	66.892	0.023	98.716	0.03	2.209	0.001	1348.42	0	1584.34	0	1.476	0	411	44
fit_P1151(13)	110.706	0.04	114.679	0.022	1.924	0	1353.49	0	1588.15	0	1.032	0	320	44
fit_P1151(14)	71.118	0.028	108.331	0.021	1.637	0	1347.15	0	1565.32	0	1.842	0.001	398	44
fit_P1151(15)	69.617	0.03	143.432	0.016	1.778	0	1348.42	0	1588.15	0	2.066	0.001	402	44
fit_P1151(2)	84.128	0.02	95.947	0.026	1.94	0.001	1349.69	0	1580.54	0	1.189	0	364	44
fit_P1151(3)	85.724	0.234	89.16	0.223	2.022	0.007	1349.69	0	1583.07	0	1.042	0.001	361	44
fit_P1151(4)	80.266	0.021	79.622	0.042	2.809	0.001	1348.42	0	1579.27	0	0.999	0	373	44
fit_P1151(5)	112.027	0.039	87.913	0.06	2.933	0.003	1348.42	0	1581.81	0	0.781	0	318	44
fit_P1151(6)	70.412	0.009	102.257	0.016	2.168	0	1345.88	0	1580.54	0	1.472	0	400	44
fit_P1151(7)	104.787	0.011	113.941	0.028	2.018	0.001	1350.96	0	1585.61	0	1.094	0	327	44
fit_P1151(8)	74.305	0.079	83.685	0.069	1.922	0.001	1347.15	0	1579.27	0	1.146	0.001	389	44
fit_P1151(9)	82.486	0.014	124.079	0.009	1.883	0	1352.22	0	1585.61	0	1.537	0	368	44
													368.467	29.2718
													40.8616	-114.618
													Dg
													15
P1153
fit_P1153(1)	102.137	0.052	261.31	0.098	0.694	0	1307.83	0	1607.17	0	2.64	0.001	331	44
fit_P1153(10)	99.392	8.566	147.374	14.005	1.416	0.017	1348.42	0	1584.34	0	1.487	0.033	335	44
fit_P1153(11)	77.112	5.313	112.907	8.521	1.724	0.003	1349.69	0	1584.34	0	1.464	0.013	381	44
fit_P1153(12)	71.731	0.083	110.067	0.258	1.654	0.002	1348.42	0	1581.81	0	1.573	0.002	396	44
fit_P1153(13)	74.934	0.008	132.659	0.018	1.575	0	1349.69	0	1585.61	0	1.779	0	387	44
fit_P1153(14)	71.654	1.859	117.352	1.599	1.737	0.016	1348.42	0	1588.15	0	1.65	0.02	396	44
fit_P1153(15)	69.059	0.036	102.468	0.26	1.621	0.002	1348.42	0	1583.07	0	1.5	0.004	404	44
fit_P1153(2)	75.13	0.643	88.925	0.748	1.642	0.001	1349.69	0	1584.34	0	1.185	0.002	387	44
fit_P1153(3)	216.926	1.399	173.268	0.227	1.366	0.004	1352.22	0	1581.81	0	0.8	0.004	188	46	x
fit_P1153(4)	122.597	11.718	99.872	9.952	2.067	0.015	1349.69	0	1580.54	0	0.818	0.006	307	44
fit_P1153(5)	152.223	46.44	152.042	32.885	1.424	0.134	1349.69	0	1583.07	0	1.037	0.129	285	44
fit_P1153(6)	136.161	23.781	190.549	32.986	1.352	0.003	1347.15	0	1581.81	0	1.399	0.005	296	44
fit_P1153(7)	91.942	0.588	169.877	1.266	1.253	0	1347.15	0	1617.32	0	2.402	0.004	348	44
fit_P1153(8)	109.48	4.037	119.8	3.833	1.532	0.012	1350.96	0	1581.81	0	1.096	0.008	321	44
fit_P1153(9)	82.421	5.611	96.838	6.069	1.57	0.02	1352.22	0	1584.34	0	1.169	0.021	368	44
													353	40.6353
													40.8806	-114.62
													Ds
													14
P1160
fit_P1160(1)	177.364	0.186	227.454	0.036	1	0	1329.35	0	1613.47	0	1.294	0.001	262	44
fit_P1160(10)	107.54	0.156	285.97	0.394	0.96	0.001	1316.67	0	1609.67	0	2.784	0	324	44
fit_P1160(11)	96.486	0.046	123.712	0.193	0.933	0	1340.77	0	1604.6	0	1.303	0.001	340	44
fit_P1160(12)	124.669	0.168	184.843	0.435	0.963	0.001	1334.43	0	1602.06	0	1.42	0.001	305	44
fit_P1160(13)	82.584	0.077	148.843	0.108	1.136	0.001	1340.77	0	1600.79	0	1.825	0.001	368	44
fit_P1160(14)	89.796	0.231	151.496	0.108	1.109	0.001	1340.77	0	1598.25	0	1.684	0.004	352	44
fit_P1160(15)	105.531	0.122	122.411	0.167	1.047	0	1345.84	0	1602.06	0	1.119	0	326	44
fit_P1160(2)	109.409	0.207	238.06	0.299	1	0	1315.4	0	1600.79	0	2.175	0.001	321	44
fit_P1160(3)	94.795	0.005	112.421	0.023	0.988	0	1334.43	0	1605.87	0	1.173	0	343	44
fit_P1160(4)	103.687	0.011	114.966	0.025	0.943	0	1334.43	0	1603.33	0	1.107	0	329	44
fit_P1160(5)	96.458	0.046	112.512	0.02	0.984	0	1335.69	0	1602.06	0	1.153	0	340	44
fit_P1160(6)	92.175	0.017	146.331	0.025	1.024	0	1335.69	0	1602.06	0	1.588	0	348	44
fit_P1160(7)	96.232	0.036	121.496	0.01	1.05	0	1342.04	0	1594.45	0	1.356	0.001	340	44
fit_P1160(8)	82.067	0.661	126.206	0.12	1.047	0.04	1344.57	0	1596.99	0	1.577	0.006	369	44
fit_P1160(9)	111.834	0.014	116.313	0.022	0.978	0	1336.96	0	1598.25	0	1.083	0	318	44
													332.333	26.305
													40.827	-114.607
													Pp
													15
P1163
fit_P1163(10)	198.975	0.443	170.074	0.506	1.006	0.001	1340.81	0	1605.9	0	0.834	0.001	230	45
fit_P1163(11)	163.961	0.188	113.593	0.275	0.952	0	1343.35	0	1602.1	0	0.687	0.001	275	44
fit_P1163(12)	199.967	0.417	170.22	0.351	1.033	0.001	1345.88	0	1604.64	0	0.849	0.001	228	45
fit_P1163(13)	173.788	1.982	130.229	2.501	0.949	0.002	1323.05	0	1604.64	0	0.745	0.006	266	44
fit_P1163(14)	174.53	0.686	154.036	1.025	0.94	0.001	1329.39	0	1605.9	0	0.88	0.003	265	44
fit_P1163(15)	170.493	6.686	126.349	6.241	1.188	0.004	1324.32	0	1602.1	0	0.74	0.011	269	44
fit_P1163(2)	196.061	0.165	166.058	0.386	0.944	0	1335.73	0	1605.9	0	0.821	0.001	236	45
fit_P1163(3)	174.217	0.099	133.938	0.058	0.851	0.001	1330.66	0	1604.64	0	0.754	0	266	44
fit_P1163(4)	211.719	0.813	169.648	1.083	1.003	0.001	1335.73	0	1604.64	0	0.801	0.002	202	45
fit_P1163(5)	178.075	0.884	138.786	0.728	0.902	0	1331.93	0	1604.64	0	0.773	0	261	44
fit_P1163(6)	181.372	0.061	152.123	0.106	0.912	0	1340.81	0	1607.17	0	0.841	0	258	44
fit_P1163(7)	184.2	1.483	152.705	0.732	0.881	0.003	1337	0	1604.64	0	0.826	0.005	254	45
fit_P1163(8)	161.047	0.114	119.311	0.071	0.894	0.001	1328.12	0	1602.1	0	0.745	0	278	44
fit_P1163(9)	147.006	0.034	146.792	0.034	1.059	0	1326.86	0	1603.37	0	1.002	0	288	44
fit_P1163	205.808	0.89	168.284	1.441	0.921	0	1334.47	0	1605.9	0	0.818	0.004	216	45
													252.8	24.7479
													40.7074	-114.833
													Pen-Perm
													15
P1166
fit_P1166(1)	81.913	0.045	775.21	0.673	1.425	0	1314.17	0	1591.95	0	9.422	0.013	369	44
fit_P1166(10)	67.422	0.002	1162.21	0.123	1.268	0	1314.17	0	1636.35	0	88.162	0.009	409	44
fit_P1166(11)	107.934	0.032	173.117	0.035	1.106	0	1344.61	0	1608.44	0	1.68	0	323	44
fit_P1166(12)	102.447	0.12	143.973	0.188	1.129	0	1347.15	0	1603.37	0	1.419	0	331	44
fit_P1166(13)	97.766	0.031	427.829	0.065	1.253	0	1312.9	0	1604.64	0	4.557	0.001	338	44
fit_P1166(14)	72.482	0.046	1058.69	1.528	1.268	0	1314.17	0	1586.88	0	53.896	0.113	394	44
fit_P1166(15)	86.777	0.007	283.669	0.046	1.199	0	1321.78	0	1605.9	0	3.41	0.001	358	44
fit_P1166(2)	83.241	0.098	668.534	0.405	1.165	0	1316.71	0	1605.9	0	8.276	0.014	366	44
fit_P1166(3)	67.743	0.003	1209.7	0.069	1.265	0	1311.63	0	1593.22	0	68.107	0.004	408	44
fit_P1166(4)	84.129	0.388	760.708	6.203	1.172	0.004	1316.71	0	1588.15	0	9.037	0.027	364	44
fit_P1166(5)	90.169	0.055	329.612	0.137	1.239	0.001	1316.71	0	1588.15	0	3.912	0.003	351	44
fit_P1166(6)	97.405	0.012	147.189	0.02	1.194	0	1345.88	0	1608.44	0	1.634	0	338	44
fit_P1166(7)	84.282	0.13	148.32	0.194	1.201	0.001	1345.88	0	1594.49	0	1.763	0.002	364	44
fit_P1166(8)	87.291	0.038	451.639	0.161	1.265	0	1315.44	0	1594.49	0	5.192	0.004	357	44
fit_P1166(9)	91.521	0.032	333.913	0.095	1.18	0	1316.71	0	1603.37	0	3.679	0.002	349	44
													361.267	25.8829
													40.8811	-114.603
													Mj
													15
DL-160818-6
DL-160818-6_1	3758.9	32.037	323.281	4.73	2.073	0.029	1348.86	0	1581.94	0	0.047	0.001	-3882423	368	x
DL-160818-6_2	60.232	0.161	1064.89	7.236	1.323	0	1354.9	0	1592.31	0	103.571	0.986	423	36
DL-160818-6_3	41.639	0.031	1561.98	2.776	1.324	0	1360.94	0	1577.05	0	165.189	0.446	484	36
DL-160818-6_5	89.891	0.949	107.966	3.38	3.197	0.1	1355.19	0	1584.25	0	1.202	0.049	329	36
DL-160818-6_8	1369.19	15.528	980.016	2.691	0.633	0.005	1444.11	0	1648.42	0	0.739	0.008	-150138	131	x
DL-160818-6_9	860.438	0.866	898.48	1.521	0.547	0.006	1393.75	0	1477.49	0	0.977	0.004	-29826	83	x
												Mean est._Temp.[ｰC]:	412	78.0833
												Sample Location:	40.8629	-114.306
												Unit:	Cs
												n:	3
DL-180818-10
DL-180818-10_1	4021.26	8.458	30.119	0.021	9.697	0.029	1376.48	0	1578.49	0	0.003	0	532	37
DL-180818-10_10	3600.97	9.616	34.104	0.037	7.782	0.029	1361.23	0	1577.92	0	0.004	0	514	37
DL-180818-10_11	3323.13	6.687	36.391	0.028	7.202	0.019	1361.52	0	1582.23	0	0.004	0	505	36
DL-180818-10_12	3378.44	4.66	35.225	0.02	7.746	0.015	1440.65	0	1578.78	0	0.009	0	510	37
DL-180818-10_13	3688.87	4.825	32.925	0.016	8.391	0.015	1361.52	0	1581.37	0	0.003	0	519	37
DL-180818-10_14	4071.77	6.404	29.722	0.018	9.916	0.022	1442.67	0	1578.2	0	0.007	0	533	37
DL-180818-10_15	3323.78	4.548	35.863	0.019	7.519	0.014	1431.73	0	1580.79	0	0.008	0	507	36
DL-180818-10_16	3729.05	6.477	32.748	0.02	8.394	0.02	1440.65	0	1580.22	0	0.008	0	520	37
DL-180818-10_2	3438.94	6.524	35.239	0.029	7.561	0.02	1435.47	0	1579.93	0	0.008	0	510	37
DL-180818-10_3	4054.59	7.72	30.035	0.023	9.677	0.027	1359.22	0	1580.79	0	0.003	0	532	37
DL-180818-10_4	4098.86	6.629	29.655	0.017	9.901	0.023	1345.69	0	1579.93	0	0.002	0	534	37
DL-180818-10_5	2173.95	2.153	51.843	0.014	4.55	0.005	1436.62	0	1581.08	0	0.02	0	449	36	x
DL-180818-10_6	3513.84	6.29	34.481	0.022	7.829	0.019	1361.23	0	1582.52	0	0.004	0	513	37
DL-180818-10_7	3803.06	7.52	31.616	0.029	9.063	0.026	1436.91	0	1577.34	0	0.007	0	525	37
												Mean est._Temp.[ｰC]:	519.538	37
												Sample Location:	40.9441	-114.295
												Unit:	Ct
												n:	13
DL-090818-6
DL-090818-6_1	69.66	0.033	63.413	0.112	5.645	0.001	1333.67	0	1482.04	0	0.984	0.001	414	36
DL-090818-6_2	96.504	0.143	70.705	0.098	6.276	0.014	1359.46	0	1585.49	0	0.757	0	396	36
DL-090818-6_3	762.331	23.163	445.234	27.132	6.678	0.391	1333.38	0	1482.33	0	0.478	0.043	-2064	49	x
DL-090818-6_4	106.926	0.69	80.354	0.714	7.142	0.406	1361.2	0	1586.65	0	0.758	0.009	374	36
DL-090818-6_5	320.919	5.246	203.723	0.645	6.313	0.606	1354.82	0	1585.78	0	0.574	0.009	232	37	x
DL-090818-6_6	75.864	0.03	64.871	0.069	5.066	0.002	1333.38	0	1482.04	0	0.946	0.001	410	36
DL-090818-6_7	4658.87	63.18	32.738	0.112	6.599	0.106	1333.09	0	1585.2	0	0.002	0	520	37
DL-090818-6_8	9.598	0.047	6.547	0.04	1.329	0.048	1333.67	0	1481.17	0	0.772	0.001	636	37	x
												Mean est._Temp.[ｰC]:	422.8	56.5438
												Sample Location:	40.8721	-114.297
												Unit:	Cnd
												n:	5
DL-100818-2
DL-100818-2_1	37.965	0.042	23.595	0.029	10.557	0.003	1333.38	0	1481.46	0	0.65	0	562	37
DL-100818-2_10	5005.69	27.47	28.828	0.066	9.168	0.007	1333.96	0	1587.81	0	0.002	0	537	37
DL-100818-2_11	44.084	0.217	33.389	0.086	9.622	0.016	1333.67	0	1586.65	0	0.764	0.003	517	37
DL-100818-2_2	80.701	0.366	28.683	0.06	10.626	0.031	1333.67	0	1584.33	0	0.36	0.001	538	37
DL-100818-2_3	82.445	0.229	28.808	0.043	9.969	0.004	1333.38	0	1586.65	0	0.348	0.001	537	37
DL-100818-2_4	23.747	0.063	15.307	0.033	9.658	0.032	1333.09	0	1481.46	0	0.587	0	604	37	x
DL-100818-2_4b	23.65	0.039	15.577	0.02	9.49	0.01	1333.09	0	1481.75	0	0.548	0	602	37	x
DL-100818-2_5	40.351	5.893	29.014	4.986	9.754	0.379	1333.96	0	1482.04	0	0.644	0.023	536	37
DL-100818-2_6	53.905	0.121	27.938	0.003	10.589	0.003	1333.67	0	1584.91	0	0.518	0.001	541	37
DL-100818-2_7	57.877	0.052	29.287	0.051	11.46	0.005	1333.67	0	1582.59	0	0.542	0.001	535	37
DL-100818-2_8	27.558	0.185	21.844	0.01	0.053	0	1333.38	0	1623.74	0	0.793	0.005	543	37
DL-100818-2_9	31.419	0.123	23.765	0.013	6.445	0.003	1333.67	0	1481.75	0	0.693	0.001	561	37
												Mean est._Temp.[ｰC]:	540.7	37
												Sample Location:	40.9356	-114.299
												Unit:	Ct
												n:	10
DL-150818-6
DL-150818-6_1	2.52672e+06	799060	59.09	0.017	0.713	0	1333.09	0	1624.9	0	0	0	-1332017145730870	254585	x
DL-150818-6_10	3823.53	5.207	33.918	0.014	5.93	0.01	1377.14	0	1586.07	0	0.004	0	515	37
DL-150818-6_11	69.992	1.183	45.082	0.027	4.124	0.004	1333.38	0	1588.1	0	0.655	0.012	472	36
DL-150818-6_2	105.315	1.541	38.58	0.023	5.416	0.002	1333.09	0	1586.36	0	0.29	0.002	496	36
DL-150818-6_3	4005.21	0.878	36.622	0.001	5.705	0.001	1333.38	0	1586.36	0	0.003	0	504	36
DL-150818-6_4	99.096	0.224	50.885	0.16	6.757	0.004	1333.38	0	1589.54	0	0.498	0.001	452	36
DL-150818-6_5	3691.87	2.35	36.643	0.148	5.499	0.017	1354.24	0	1585.2	0	0.004	0	504	36
DL-150818-6_6	116.775	0.344	51.016	0.007	6.776	0.006	1356.27	0	1586.65	0	0.356	0	451	36
DL-150818-6_7	106.345	1.229	67.055	0.138	5.669	0.001	1333.38	0	1585.78	0	0.637	0.011	405	36
DL-150818-6_8	88.267	0.155	59.419	0.059	6.112	0.019	1333.67	0	1584.04	0	0.685	0.001	426	36
DL-150818-6_9	133.213	0.009	55.513	0.046	6.918	0	1359.75	0	1586.65	0	0.416	0	437	36
												Mean est._Temp.[ｰC]:	466.2	37.7236
												Sample Location:	40.8862	-114.295
												Unit:	Cmp
												n:	10
DL-170818-1
dl-170818-1_1	180.564	1.558	123.372	1.249	1.17	0	1333.96	0	1481.75	0	0.644	0.001	261	36	x
dl-170818-1_10	44.028	1.039	32.946	0.035	3.561	0.005	1333.38	0	1481.46	0	0.741	0.005	519	37
dl-170818-1_11	68.108	0.347	54.283	0.05	3.034	0.001	1333.67	0	1482.33	0	0.981	0.004	441	36
dl-170818-1_12	693.101	15.675	2608.26	81.461	1.166	0	1333.38	0	1482.04	0	3.159	0.02	-13339	68	x
dl-170818-1_14	295.026	3.159	285.731	3.632	3.464	0.007	1360.04	0	1587.23	0	0.997	0.002	-26	39	x
dl-170818-1_15	98.778	0.003	82.452	0.005	3.969	0.001	1360.91	0	1586.94	0	0.87	0	370	36
dl-170818-1_2	393.924	1.448	345.529	2.28	4.186	0.006	1333.67	0	1589.54	0	0.951	0.003	-482	42	x
dl-170818-1_3	109.363	1.819	97.274	0.421	2.314	0.042	1364.39	0	1589.54	0	0.852	0.029	328	36
dl-170818-1_4	151.555	1.905	129.502	1.852	1.17	0	1333.96	0	1482.04	0	0.808	0.001	287	36
dl-170818-1_5	78.294	0.743	102.506	0.352	2.318	0.022	1357.43	0	1586.94	0	1.308	0.016	379	36
dl-170818-1_6	79.278	0.966	70.261	0.162	5.219	0.012	1333.67	0	1586.36	0	0.999	0.009	397	36
dl-170818-1_7	96.208	1.777	87.096	0.206	2.677	0.002	1359.17	0	1593.02	0	0.738	0.001	346	36
dl-170818-1_8	238539	1714.53	5685.86	41.686	0.423	0	1333.67	0	1482.04	0	0.336	0	-1118849931423	24024	x
dl-170818-1_9	382.334	9.521	342.2	15.789	3.024	0.071	1333.67	0	1482.33	0	0.967	0.02	-449	42	x
												Mean est._Temp.[ｰC]:	383.375	71.564
												Sample Location:	40.8387	-114.32
												Unit:	Cmp
												n:	8
DL-180818-17
dl-180818-17_1	98.308	1.409	63.333	0.873	9.131	0.038	1333.96	0	1482.33	0	0.726	0	415	36
dl-180818-17_2	35.297	0.027	24.547	0.011	8.572	0.005	1333.67	0	1481.75	0	0.695	0.001	557	37
dl-180818-17_3	98.162	0.128	46.068	0.007	9.572	0.005	1333.96	0	1584.04	0	0.479	0.001	468	36
dl-180818-17_4	35.178	3.629	25.233	3.409	8.659	0.528	1333.67	0	1482.04	0	0.728	0.022	554	37
dl-180818-17_5	39.664	0.046	28.309	0.043	11.189	0.004	1333.67	0	1481.75	0	0.717	0.001	540	37
												Mean est._Temp.[ｰC]:	506.8	62.8148
												Sample Location:	40.9472	-114.303
												Unit:	Cks
												n:	5
DL-090818-5
DL090818-5_1	20.059	0.022	15.358	0.013	2.863	0.004	1332.51	0	1480.88	0	0.766	0	579	37	x
DL090818-5_10	55.076	0.051	44.78	0.014	2.332	0.002	1332.8	0	1481.17	0	0.852	0.001	438	36
DL090818-5_11	74.862	0.033	120.772	0.029	2.004	0	1363.23	0	1587.23	0	1.528	0	386	36
DL090818-5_12	80.262	0.008	101.707	0.055	2.413	0.001	1358.88	0	1588.38	0	1.273	0.001	374	36
DL090818-5_13	74.658	0.038	117.155	0.108	2.039	0.001	1358.01	0	1585.2	0	1.616	0.001	387	36
DL090818-5_14	41.966	0.099	31.173	0.068	5.945	0.044	1332.8	0	1481.17	0	0.765	0	527	37
DL090818-5_2	83.047	0.385	428.206	4.071	1.562	0.003	1335.41	0	1480.88	0	5.38	0.047	369	36
DL090818-5_3	142.436	38.61	713.384	105.537	0.797	0.276	1334.83	0	1593.21	79.64	5.255	0.827	295	36	x
DL090818-5_4	102.442	0.072	111.834	0.301	1.316	0	1332.8	0	1481.17	0	1.219	0.002	337	36
DL090818-5_5	85.204	78.89	67.992	67.731	5.823	0.511	1332.8	0	1480.88	0	0.726	0.069	402	36
DL090818-5_6	47.504	0.037	43.014	0.068	7.23	0.006	1332.8	0	1481.17	0	0.993	0.002	479	36
DL090818-5_7	29.991	0.031	20.864	0.033	4.327	0.002	1332.8	0	1481.17	0	0.744	0.001	575	37	x
DL090818-5_8	165.842	6.489	150.449	5.391	1.363	0.021	1332.8	0	1481.17	0	0.926	0.003	275	36	x
DL090818-5_9	48.794	0.21	36.591	0.118	3.254	0.005	1332.8	0	1481.17	0	0.784	0.001	504	36
												Mean est._Temp.[ｰC]:	420.3	63.6694
												Sample Location:	40.8721	-114.297
												Unit:	Cnd
												n:	10
DV7-12-22(3)
fit_Dv7_12_22(3)(1)	161.138	0.363	153.559	0.382	0.761	0.001	1336.1	0	1606.85	0	0.957	0.001	278	44
fit_Dv7_12_22(3)(10)	162.196	0.374	155.071	0.275	0.767	0.001	1336.1	0	1609.59	0	0.956	0.001	277	44
fit_Dv7_12_22(3)(11)	142.174	2.365	130.5	1.931	0.744	0.003	1334.73	0	1606.85	0	0.917	0.002	292	44
fit_Dv7_12_22(3)(12)	123.102	0.071	118.414	0.099	0.714	0	1333.36	0	1608.22	0	0.952	0	307	44
fit_Dv7_12_22(3)(13)	138.021	0.477	124.823	0.398	0.718	0.001	1337.46	0	1605.48	0	0.913	0.001	295	44
fit_Dv7_12_22(3)(14)	141.143	0.02	122.995	0.023	0.733	0	1334.73	0	1605.48	0	0.879	0	292	44
fit_Dv7_12_22(3)(15)	138.968	0.438	127.13	0.33	0.729	0.001	1331.99	0	1610.95	0	0.912	0.001	294	44
fit_Dv7_12_22(3)(2)	167.078	0.139	156.461	0.156	0.758	0	1337.46	0	1609.59	0	0.936	0	273	44
fit_Dv7_12_22(3)(3)	164.104	0.571	152.132	1.906	0.765	0.002	1338.83	0	1605.48	0	0.935	0.01	275	44
fit_Dv7_12_22(3)(4)	165.237	0.15	153.029	0.143	0.76	0.001	1333.36	0	1608.22	0	0.92	0	274	44
fit_Dv7_12_22(3)(5)	168.521	0.228	157.73	0.251	0.765	0	1336.1	0	1609.59	0	0.936	0	271	44
fit_Dv7_12_22(3)(6)	161.044	0.124	152.505	0.139	0.769	0	1331.99	0	1608.22	0	0.938	0	278	44
fit_Dv7_12_22(3)(7)	166.674	0.391	156.118	0.489	0.774	0.001	1337.46	0	1606.85	0	0.94	0.001	273	44
fit_Dv7_12_22(3)(8)	162.668	0.183	153.143	0.169	0.767	0.001	1340.2	0	1608.22	0	0.939	0	276	44
fit_Dv7_12_22(3)(9)	163.789	0.189	158.482	0.226	0.753	0.001	1338.83	0	1606.85	0	0.974	0.001	276	44
													282.067	10.8987
													40.8158	-114.587
													Pp
													15
DV7-12-22(5)
fit_Dv7_12_22(5)(1)	122.124	0.008	545.044	0.092	0.724	0	1316.95	0	1487.88	0	16.031	0.004	308	44
fit_Dv7_12_22(5)(10)	201.769	0.166	180.557	0.162	0.675	0	1341.57	0	1606.85	0	0.901	0	225	45
fit_Dv7_12_22(5)(11)	192.052	0.272	183.047	0.213	0.697	0	1342.93	0	1606.85	0	0.961	0	242	45
fit_Dv7_12_22(5)(12)	210.737	0.207	214.238	0.232	0.663	0.001	1342.93	0	1605.48	0	1.038	0.001	205	45
fit_Dv7_12_22(5)(13)	177.353	0.238	147.619	0.071	0.733	0	1333.36	0	1606.85	0	0.834	0.001	262	44
fit_Dv7_12_22(5)(14)	179.532	0.498	157.224	0.452	0.745	0.001	1337.46	0	1605.48	0	0.886	0	260	44
fit_Dv7_12_22(5)(15)	180.119	0.851	162.794	1.529	0.727	0.003	1334.73	0	1608.22	0	0.901	0.004	259	44
fit_Dv7_12_22(5)(2)	107.614	0.023	177.238	0.082	0.639	0	1319.69	0	1605.48	0	1.676	0.001	323	44
fit_Dv7_12_22(5)(3)	162.879	2.231	190.916	2.117	0.738	0.005	1321.05	0	1606.85	0	1.174	0.003	276	44
fit_Dv7_12_22(5)(4)	170.732	0.431	128.544	0.372	0.713	0	1331.99	0	1606.85	0	0.754	0	269	44
fit_Dv7_12_22(5)(5)	178.535	1.207	142.565	1.127	0.779	0.003	1329.26	0	1606.85	0	0.798	0.001	261	44
fit_Dv7_12_22(5)(6)	196.446	0.133	169.777	0.346	1.192	0.001	1348.4	0	1604.12	0	0.867	0.001	235	45
fit_Dv7_12_22(5)(7)	131.132	0.084	220.287	0.059	0.779	0	1315.58	0	1606.85	0	1.677	0.001	300	44
fit_Dv7_12_22(5)(8)	86.577	0.157	455.61	0.715	0.909	0.001	1318.32	0	1606.85	0	5.31	0.002	359	44	x
fit_Dv7_12_22(5)(9)	91.921	0.188	227.41	0.527	0.893	0.001	1316.95	0	1602.75	0	2.475	0.001	348	44	x
													263.462	33.2406
													40.8195	-114.566
													Pp
													13
DV7-13-22(1)
fit_Dv7_13_22(1)(1)	132.543	6.617	119.032	7.6	0.722	0.017	1344.3	0	1606.85	0	0.884	0.019	299	44
fit_Dv7_13_22(1)(10)	119.24	0.043	127.095	0.043	0.735	0	1351.14	0	1608.22	0	1.014	0	310	44
fit_Dv7_13_22(1)(11)	124.973	0.009	127.915	0.04	0.732	0	1341.57	0	1608.22	0	1.023	0	305	44
fit_Dv7_13_22(1)(12)	124.756	0.211	126.616	0.25	0.704	0.001	1341.57	0	1608.22	0	1.015	0	305	44
fit_Dv7_13_22(1)(13)	114.955	0.042	120.175	0.033	0.799	0	1340.2	0	1606.85	0	1.047	0	315	44
fit_Dv7_13_22(1)(14)	125.126	0.086	129.97	0.213	0.732	0.002	1338.83	0	1604.12	0	1.058	0.001	305	44
fit_Dv7_13_22(1)(15)	98.635	0.516	124.013	0.438	0.783	0.002	1345.67	0	1617.79	0	1.464	0.002	336	44
fit_Dv7_13_22(1)(2)	127.146	0.034	116.727	0.046	0.746	0	1333.36	0	1606.85	0	0.906	0	303	44
fit_Dv7_13_22(1)(3)	131.348	0.09	119.019	0.074	0.752	0	1340.2	0	1613.69	0	0.968	0	300	44
fit_Dv7_13_22(1)(4)	129.859	0.078	118.425	0.075	0.776	0.001	1333.36	0	1606.85	0	0.904	0	301	44
fit_Dv7_13_22(1)(5)	127.999	0.187	113.34	0.196	0.71	0	1336.1	0	1612.32	0	0.924	0	302	44
fit_Dv7_13_22(1)(6)	130.068	0.056	117.576	0.054	0.776	0	1337.46	0	1606.85	0	0.904	0	301	44
fit_Dv7_13_22(1)(7)	156.984	0.06	151.856	0.053	0.768	0	1333.36	0	1608.22	0	0.959	0	281	44
fit_Dv7_13_22(1)(8)	125.893	0.034	128.976	0.028	0.722	0.001	1341.57	0	1606.85	0	1.026	0	304	44
fit_Dv7_13_22(1)(9)	129.675	0.024	127.278	0.056	0.727	0	1337.46	0	1605.48	0	0.991	0	301	44
													304.533	11.2813
													40.8603	-114.572
													Pp
													15
DV7-13-22(2)
fit_Dv7_13_22(2)(1)	161.204	0.149	135.241	0.121	0.743	0.001	1332.07	0	1604.19	0	0.856	0	278	44
fit_Dv7_13_22(2)(10)	146.363	0.359	127.063	0.322	0.775	0.001	1332.07	0	1605.56	0	0.867	0.001	289	44
fit_Dv7_13_22(2)(11)	128.471	0.023	111.645	0.012	0.793	0	1340.27	0	1606.92	0	0.864	0	302	44
fit_Dv7_13_22(2)(12)	151.637	0.22	139.024	0.204	0.759	0.001	1333.44	0	1605.56	0	0.919	0	285	44
fit_Dv7_13_22(2)(13)	152.727	0.36	146.656	0.296	0.781	0.001	1337.54	0	1605.56	0	0.965	0	284	44
fit_Dv7_13_22(2)(14)	120.098	0.029	106.983	0.044	0.739	0	1334.8	0	1609.66	0	0.908	0	309	44
fit_Dv7_13_22(2)(15)	168.192	0.049	147.081	0.044	0.798	0	1334.8	0	1606.92	0	0.874	0	272	44
fit_Dv7_13_22(2)(16)	161.892	0.07	148.727	0.073	0.773	0	1330.7	0	1608.29	0	0.906	0	277	44
fit_Dv7_13_22(2)(2)	150.207	0.04	144.036	0.055	0.826	0	1338.91	0	1609.66	0	0.971	0	286	44
fit_Dv7_13_22(2)(3)	159.391	0.121	150.793	0.084	0.789	0	1330.7	0	1608.29	0	0.948	0	279	44
fit_Dv7_13_22(2)(4)	169.156	0.417	146.548	0.29	0.772	0.001	1332.07	0	1605.56	0	0.874	0.001	271	44
fit_Dv7_13_22(2)(5)	138.038	0.09	119.346	0.178	0.716	0	1317.03	0	1612.39	0	0.875	0.001	295	44
fit_Dv7_13_22(2)(6)	104.409	0.104	229.038	0.186	1.259	0.001	1306.09	0	1552.23	0	2.171	0.001	328	44
fit_Dv7_13_22(2)(7)	159.507	0.058	157.997	0.034	0.926	0	1323.86	0	1606.92	0	0.988	0.001	279	44
fit_Dv7_13_22(2)(8)	190.931	2.066	166.84	3.562	0.898	0.003	1338.91	0	1606.92	0	0.854	0.007	244	45
fit_Dv7_13_22(2)(9)	153.12	0.021	130.776	0.067	0.799	0.001	1330.7	0	1609.66	0	0.856	0	284	44
													285.125	18.3734
													40.8636	-114.75
													Pp
													16
Additional remarks: the MSWD was calculated for each sample and individual points were omitted if they recorded temperatures significantly beyond the MSWD error. Additionally, samples were omitted if they recorded noisy spectra.

## Sheet: Supplementary Dataset 3. 
Supplementary Dataset 3. Additional remarks for the southern Ruby Mountains.
Sample	Latitude	Longitude	Unit	Approximate Strat. Depth (km)	Structural depth (km) (No Erosion)	Structural depth (km) (Erosion)	Temp (°C)	±2σ	n	Method	Remarks	Reference
Dv6-22-22(1)	40.1503	-115.548	Mpj	4.1	5.112	2.32	276.067	36	15	R		This Study
Dv6-22-22(2)	40.1488	-115.541	Mpj	4.1	5.316	2.142	261.333	36	15	R		This Study
Dv6-22-22(3)	40.1455	-115.534	Ddg	4.4	5.625	2.089	247.333	36	15	R		This Study
Dv6-22-22(4)	40.2009	-115.541	Ddg	4.4	5.621	2.886	306.667	36	15	R		This Study
Dv6-22-22(5)	40.1944	-115.542	Ddg	4.4	5.621	2.886	310.533	36	15	R		This Study
Dv6-22-22(6)	40.1896	-115.542	Ddg	4.4	5.38	2.696	318.571	36	14	R		This Study
Dv6-22-22(7)	40.1855	-115.544	Mpj	4.1	4.92	2.353	297.6	36	15	R		This Study
Dv6-22-22(8)	40.1808	-115.551	Mpj	4.1	4.92	2.353	325.267	36	15	R		This Study
Dv6_22_22(9)	40.1742	-115.555	Mdc/Mj	4	4.84	2.309	292.6	36	15	R		This Study
Dv6-22-22(12)	40.1535	-115.557	Mpj	4.1	5.26	2.661	284.333	36	15	R		This Study
Dv6-22-22(14)	40.154	-115.563	Dgd	4.4	5.5	3.201	288.688	36	15	R		This Study
Dv6-22-22(15)	40.1582	-115.572	Dn	4.8	5.67	3.517	306.067	36	15	R		This Study
Dv6-22-22(16)	40.1573	-115.578	Slm	5.2	5.798	3.72	280.333	36	15	R		This Study
Dv6-22-22(18)	40.157	-115.589	Slm	5.9	6.25	4.288	292.933	36	15	R		This Study
North transect
Dv6-22-22(4)	40.2009	-115.541	Ddg	4.4	5.621	2.886	306.667
Dv6-22-22(5)	40.1944	-115.542	Ddg	4.4	5.621	2.886	310.533
Dv6-22-22(6)	40.1896	-115.542	Ddg	4.4	5.38	2.696	318.571
Dv6-22-22(7)	40.1855	-115.544	Mpj	4.1	4.92	2.353	297.6
Dv6-22-22(8)	40.1808	-115.551	Mpj	4.1	4.92	2.353	325.267
Dv6_22_22(9)	40.1742	-115.555	Mdc/Mj	4	4.84	2.309	292.6
Dv6-22-22(12)	40.1535	-115.557	Mpj	4.1	5.26	2.661	284.333
Dv6-22-22(14)	40.154	-115.563	Dgd	4.4	5.5	3.201	288.688
Additional Remarks: Samples from the southern Ruby mountains were collected ~15-20km away from the Harrison Pass pluton. An along strike transect was conducted toward the pluton to test for a thermal overprint. Accompanying graphs show no temperature variation with respect to latitude, longitude, and depth of the samples. Furthermore, simple one-dimensional thermal modeling was used to test wheth…
